# Supplementary material for: The Replisome-Coupled E3 Ubiquitin Ligase Rtt101Mms22 Counteracts Mrc1 Function to Tolerate Genotoxic Stress
Source: PLoS Genet. 2016 Feb 5;12(2):e1005843. doi: 10.1371/journal.pgen.1005843 (PMC4743919; doi:10.1371/journal.pgen.1005843)
Supplement: S1 Table — (XLSX) [file pgen.1005843.s012.xlsx]

## Sheet: KO collection list
Final plate	Final well	Final row	Final column	combined	ORF name	I	II	III	IV
1	A1	A	1	1A1	YBR277C
1	A10	A	10	1A10	YGR230W
1	A11	A	11	1A11	YFR047C					1A1	YDL083C
1	A12	A	12	1A12	YCR098C					1A12	YCR098C
1	A2	A	2	1A2	YCR065W					1b10	YGR242W
1	A3	A	3	1A3	YBL091C-A						#N/A
1	A4	A	4	1A4	YCR068W						#N/A
1	A5	A	5	1A5	YCR085W
1	A6	A	6	1A6	YBR297W
1	A7	A	7	1A7	YBR300C
1	A8	A	8	1A8	YGR228W
1	A9	A	9	1A9	YGR229C
1	B1	B	1	1B1	YCL001W-A
1	B10	B	10	1B10	YGR242W
1	B11	B	11	1B11	YGR232W
1	B12	B	12	1B12	YFR049W
1	B2	B	2	1B2	YCR079W
1	B3	B	3	1B3	YBR292C
1	B4	B	4	1B4	YBR282W
1	B5	B	5	1B5	YBR284W
1	B6	B	6	1B6	YCR045C
1	B7	B	7	1B7	YCR076C
1	B8	B	8	1B8	YGR240C
1	B9	B	9	1B9	YGR241C
1	C1	C	1	1C1	YCR049C
1	C10	C	10	1C10	YDR541C
1	C11	C	11	1C11	YGR244C
1	C12	C	12	1C12	YGR222W
1	C2	C	2	1C2	YBR279W
1	C3	C	3	1C3	YCR082W
1	C4	C	4	1C4	YCR037C
1	C5	C	5	1C5	YBR296C
1	C6	C	6	1C6	YCR087C-A
1	C7	C	7	1C7	YCR090C
1	C8	C	8	1C8	YCR091W
1	C9	C	9	1C9	YCR092C
1	D1	D	1	1D1	YCR077C
1	D10	D	10	1D10	YFR034C
1	D11	D	11	1D11	YER039C-A
1	D12	D	12	1D12	YGR234W
1	D2	D	2	1D2	YBR291C
1	D3	D	3	1D3	YBR269C
1	D4	D	4	1D4	YBR271W
1	D5	D	5	1D5	YCR027C
1	D6	D	6	1D6	YBR274W
1	D7	D	7	1D7	YCR105W
1	D8	D	8	1D8	YCR106W
1	D9	D	9	1D9	YDL130W-A
1	E1	E	1	1E1	YAL064C-A
1	E10	E	10	1E10	YFR046C
1	E11	E	11	1E11	YFR036W
1	E12	E	12	1E12	YCR099C
1	E2	E	2	1E2	YCR034W
1	E3	E	3	1E3	YBR281C
1	E4	E	4	1E4	YBR283C
1	E5	E	5	1E5	YCR044C
1	E6	E	6	1E6	YBR286W
1	E7	E	7	1E7	YDR538W
1	E8	E	8	1E8	YDR539W
1	E9	E	9	1E9	YDR540C
1	F1	F	1	1F1	YBR278W
1	F10	F	10	1F10	YGR231C
1	F11	F	11	1F11	YFR048W
1	F12	F	12	1F12	YDR363W-A
1	F2	F	2	1F2	YCR051W
1	F3	F	3	1F3	YBR293W
1	F4	F	4	1F4	YBR295W
1	F5	F	5	1F5	YCR059C
1	F6	F	6	1F6	YBR298C
1	F7	F	7	1F7	YFR032C
1	F8	F	8	1F8	YFR032C-A
1	F9	F	9	1F9	YFR033C
1	G1	G	1	1G1	YBR290W
1	G10	G	10	1G10	YGR243W
1	G11	G	11	1G11	YGR221C
1	G12	G	12	1G12	YFR038W
1	G2	G	2	1G2	YCR066W
1	G3	G	3	1G3	YCR024C-A
1	G4	G	4	1G4	YCR026C
1	G5	G	5	1G5	YBR273C
1	G6	G	6	1G6	YCR061W
1	G7	G	7	1G7	YFR043C
1	G8	G	8	1G8	YFR044C
1	G9	G	9	1G9	YFR045W
1	H1	H	1	1H1	YCR050C
1	H10	H	10	1H10	YFR035C
1	H11	H	11	1H11	YGR233C
1	H12	H	12	1H12	YGR223C
1	H2	H	2	1H2	YCR081W
1	H3	H	3	1H3	YCR036W
1	H4	H	4	1H4	YCR043C
1	H5	H	5	1H5	YBR285W
1	H6	H	6	1H6	YCR087W
1	H7	H	7	1H7	YFR055W
1	H8	H	8	1H8	YFR056C
1	H9	H	9	1H9	YFR057W
2	A1	A	1	2A1	YGR235C
2	A10	A	10	2A10	YGR287C
2	A11	A	11	2A11	YKR084C
2	A12	A	12	2A12	YLR423C
2	A2	A	2	2A2	YDR535C
2	A3	A	3	2A3	YER188W
2	A4	A	4	2A4	YKR073C
2	A5	A	5	2A5	YIR020W-B
2	A6	A	6	2A6	YGR269W
2	A7	A	7	2A7	YGR259C
2	A8	A	8	2A8	YIR025W
2	A9	A	9	2A9	YGR286C
2	B1	B	1	2B1	YGR247W
2	B10	B	10	2B10	YIR017C
2	B11	B	11	2B11	YKR097W
2	B12	B	12	2B12	YLR446W
2	B2	B	2	2B2	YER144C
2	B3	B	3	2B3	YFR041C
2	B4	B	4	2B4	YGR266W
2	B5	B	5	2B5	YKR075C
2	B6	B	6	2B6	YGR281W
2	B7	B	7	2B7	YGR283C
2	B8	B	8	2B8	YIR037W
2	B9	B	9	2B9	YIL009C-A
2	C1	C	1	2C1	YCR100C
2	C10	C	10	2C10	YIR028W
2	C11	C	11	2C11	YLR422W
2	C12	C	12	2C12	YMR194C-A
2	C2	C	2	2C2	YFR040W
2	C3	C	3	2C3	YFR053C
2	C4	C	4	2C4	YGR290W
2	C5	C	5	2C5	YGR256W
2	C6	C	6	2C6	YKR035W-A
2	C7	C	7	2C7	YHR021W-A
2	C8	C	8	2C8	YKR080W
2	C9	C	9	2C9	YIR027C
2	D1	D	1	2D1	YDR525W-A
2	D10	D	10	2D10	YIR042C
2	D11	D	11	2D11	YLR434C
2	D12	D	12	2D12	YNR059W
2	D2	D	2	2D2	YGR225W
2	D3	D	3	2D3	YGR226C
2	D4	D	4	2D4	YIR020C
2	D5	D	5	2D5	YGR268C
2	D6	D	6	2D6	YKR077W
2	D7	D	7	2D7	YIR024C
2	D8	D	8	2D8	YGR261C
2	D9	D	9	2D9	YIR039C
2	E1	E	1	2E1	YER091C-A
2	E10	E	10	2E10	YGR288W
2	E11	E	11	2E11	YLR445W
2	E12	E	12	2E12	YKR087C
2	E2	E	2	2E2	YGR237C
2	E3	E	3	2E3	YFL034C-A
2	E4	E	4	2E4	YIR031C
2	E5	E	5	2E5	YIR021W
2	E6	E	6	2E6	YGR270W
2	E7	E	7	2E7	YIR036C
2	E8	E	8	2E8	YHR079C-B
2	E9	E	9	2E9	YKR070W
2	F1	F	1	2F1	YGR224W
2	F10	F	10	2F10	YIR018W
2	F11	F	11	2F11	YMR175W
2	F12	F	12	2F12	YKR099W
2	F2	F	2	2F2	YGR249W
2	F3	F	3	2F3	YFR054C
2	F4	F	4	2F4	YKL033W-A
2	F5	F	5	2F5	YIR033W
2	F6	F	6	2F6	YGR282C
2	F7	F	7	2F7	YKR067W
2	F8	F	8	2F8	YIR026C
2	F9	F	9	2F9	YKR082W
2	G1	G	1	2G1	YGR236C
2	G10	G	10	2G10	YIR029W
2	G11	G	11	2G11	YNR058W
2	G12	G	12	2G12	YLR436C
2	G2	G	2	2G2	YCR102C
2	G3	G	3	2G3	YGR227W
2	G4	G	4	2G4	YKR074W
2	G5	G	5	2G5	YKL162C-A
2	G6	G	6	2G6	YIR035C
2	G7	G	7	2G7	YGR260W
2	G8	G	8	2G8	YIR038C
2	G9	G	9	2G9	YGR263C
2	H1	H	1	2H1	YCR101C
2	H10	H	10	2H10	YKR072C
2	H11	H	11	2H11	YKR098C
2	H12	H	12	2H12	YLR460C
2	H2	H	2	2H2	YDR536W
2	H3	H	3	2H3	YIR019C
2	H4	H	4	2H4	YGR279C
2	H5	H	5	2H5	YKR076W
2	H6	H	6	2H6	YKR066C
2	H7	H	7	2H7	YGR284C
2	H8	H	8	2H8	YKR069W
2	H9	H	9	2H9	YGR275W
3	A1	A	1	3A1	YMR326C
3	A10	A	10	3A10	YER114C
3	A11	A	11	3A11	YER152C
3	A12	A	12	3A12	YER178W
3	A2	A	2	3A2	YNR032C-A
3	A3	A	3	3A3	YKR090W
3	A4	A	4	3A4	YLR428C
3	A5	A	5	3A5	YML081C-A
3	A6	A	6	3A6	YLL018C-A
3	A7	A	7	3A7	YMR169C
3	A8	A	8	3A8	YER122C
3	A9	A	9	3A9	YER174C
3	B1	B	1	3B1	YNR060W
3	B10	B	10	3B10	YER137C
3	B11	B	11	3B11	YER177W
3	B12	B	12	3B12	YMR052W
3	B2	B	2	3B2	YNR061C
3	B3	B	3	3B3	YLR427W
3	B4	B	4	3B4	YLR452C
3	B5	B	5	3B5	YNR065C
3	B6	B	6	3B6	YLR431C
3	B7	B	7	3B7	YNR056C
3	B8	B	8	3B8	YER134C
3	B9	B	9	3B9	YER101C
3	C1	C	1	3C1	YKR088C
3	C10	C	10	3C10	YER151C
3	C11	C	11	3C11	YMR052C-A
3	C12	C	12	3C12	YER117W
3	C2	C	2	3C2	YKR089C
3	C3	C	3	3C3	YLR438W
3	C4	C	4	3C4	YML021C
3	C5	C	5	3C5	YKR093W
3	C6	C	6	3C6	YMR158C-B
3	C7	C	7	3C7	YNR068C
3	C8	C	8	3C8	YER161C
3	C9	C	9	3C9	YER113C
3	D1	D	1	3D1	YKR100C
3	D10	D	10	3D10	YER164W
3	D11	D	11	3D11	YER104W
3	D12	D	12	3D12	YER128W
3	D2	D	2	3D2	YKR101W
3	D3	D	3	3D3	YLR450W
3	D4	D	4	3D4	YNR064C
3	D5	D	5	3D5	YKR105C
3	D6	D	6	3D6	YNR067C
3	D7	D	7	3D7	YLR433C
3	D8	D	8	3D8	YER173W
3	D9	D	9	3D9	YER124C
3	E1	E	1	3E1	YLR425W
3	E10	E	10	3E10	YER176W
3	E11	E	11	3E11	YER116C
3	E12	E	12	3E12	YER141W
3	E2	E	2	3E2	YLR426W
3	E3	E	3	3E3	YNR051C
3	E4	E	4	3E4	YKR092C
3	E5	E	5	3E5	YLR441C
3	E6	E	6	3E6	YLR262C-A
3	E7	E	7	3E7	YLR444C
3	E8	E	8	3E8	YER185W
3	E9	E	9	3E9	YER150W
3	F1	F	1	3F1	YLR437C
3	F10	F	10	3F10	YER103W
3	F11	F	11	3F11	YER140W
3	F12	F	12	3F12	YER154W
3	F2	F	2	3F2	YLR449W
3	F3	F	3	3F3	YNR063W
3	F4	F	4	3F4	YKR104W
3	F5	F	5	3F5	YLR454W
3	F6	F	6	3F6	YLR432W
3	F7	F	7	3F7	YMR174C
3	F8	F	8	3F8	YER123W
3	F9	F	9	3F9	YER163C
3	G1	G	1	3G1	YLR448W
3	G10	G	10	3G10	YER115C
3	G11	G	11	3G11	YER153C
3	G12	G	12	3G12	YER167W
3	G2	G	2	3G2	YML009C
3	G3	G	3	3G3	YKR091W
3	G4	G	4	3G4	YLR429W
3	G5	G	5	3G5	YMR060C
3	G6	G	6	3G6	YLR443W
3	G7	G	7	3G7	YNR057C
3	G8	G	8	3G8	YER135C
3	G9	G	9	3G9	YER175C
3	H1	H	1	3H1	YLR461W
3	H10	H	10	3H10	YER139C
3	H11	H	11	3H11	YER166W
3	H12	H	12	3H12	YER179W
3	H2	H	2	3H2	YNR062C
3	H3	H	3	3H3	YKR103W
3	H4	H	4	3H4	YLR453C
3	H5	H	5	3H5	YNR066C
3	H6	H	6	3H6	YLR456W
3	H7	H	7	3H7	YER111C
3	H8	H	8	3H8	YER149C
3	H9	H	9	3H9	YER187W
4	A1	A	1	4A1	YMR053C
4	A10	A	10	4A10	YMR066W
4	A11	A	11	4A11	YMR089C
4	A12	A	12	4A12	YOL111C
4	A2	A	2	4A2	YER119C
4	A3	A	3	4A3	YER119C-A
4	A4	A	4	4A4	YER132C
4	A5	A	5	4A5	YMR072W
4	A6	A	6	4A6	YNR071C
4	A7	A	7	4A7	YOL093W
4	A8	A	8	4A8	YOL106W
4	A9	A	9	4A9	YOL119C
4	B1	B	1	4B1	YER106W
4	B10	B	10	4B10	YMR077C
4	B11	B	11	4B11	YOL098C
4	B12	B	12	4B12	YMR069W
4	B2	B	2	4B2	YER130C
4	B3	B	3	4B3	YER131W
4	B4	B	4	4B4	YER158C
4	B5	B	5	4B5	YMR083W
4	B6	B	6	4B6	YOL092W
4	B7	B	7	4B7	YOL105C
4	B8	B	8	4B8	YOL118C
4	B9	B	9	4B9	YOL131W
4	C1	C	1	4C1	YER118C
4	C10	C	10	4C10	YMR088C
4	C11	C	11	4C11	YOL110W
4	C12	C	12	4C12	YMR080C
4	C2	C	2	4C2	YER143W
4	C3	C	3	4C3	YER145C
4	C4	C	4	4C4	YER183C
4	C5	C	5	4C5	YNR070W
4	C6	C	6	4C6	YOL104C
4	C7	C	7	4C7	YOL117W
4	C8	C	8	4C8	YMR064W
4	C9	C	9	4C9	YMR065W
4	D1	D	1	4D1	YER129W
4	D10	D	10	4D10	YOL013W-A
4	D11	D	11	4D11	YOL122C
4	D12	D	12	4D12	YOL088C
4	D2	D	2	4D2	YER156C
4	D3	D	3	4D3	YER170W
4	D4	D	4	4D4	YMR057C
4	D5	D	5	4D5	YOL091W
4	D6	D	6	4D6	YOL116W
4	D7	D	7	4D7	YOL129W
4	D8	D	8	4D8	YMR075W
4	D9	D	9	4D9	YMR087W
4	E1	E	1	4E1	YER142C
4	E10	E	10	4E10	YOL109W
4	E11	E	11	4E11	YMR068W
4	E12	E	12	4E12	YOL100W
4	E2	E	2	4E2	YER169W
4	E3	E	3	4E3	YER182W
4	E4	E	4	4E4	YER110C
4	E5	E	5	4E5	YOL103W
4	E6	E	6	4E6	YOL128C
4	E7	E	7	4E7	YMR063W
4	E8	E	8	4E8	YMR086W
4	E9	E	9	4E9	YNR075W
4	F1	F	1	4F1	YER155C
4	F10	F	10	4F10	YOL121C
4	F11	F	11	4F11	YMR090W
4	F12	F	12	4F12	YOL112W
4	F2	F	2	4F2	YER181C
4	F3	F	3	4F3	YMR056C
4	F4	F	4	4F4	YER121W
4	F5	F	5	4F5	YOL115W
4	F6	F	6	4F6	YMR062C
4	F7	F	7	4F7	YMR075C-A
4	F8	F	8	4F8	YNR074C
4	F9	F	9	4F9	YOL096C
4	G1	G	1	4G1	YER180C
4	G10	G	10	4G10	YMR067C
4	G11	G	11	4G11	YOL087C
4	G12	G	12	4G12	YOL124C
4	G2	G	2	4G2	YMR055C
4	G3	G	3	4G3	YER109C
4	G4	G	4	4G4	YER184C
4	G5	G	5	4G5	YMR073C
4	G6	G	6	4G6	YMR085W
4	G7	G	7	4G7	YMR086C-A
4	G8	G	8	4G8	YOL095C
4	G9	G	9	4G9	YOL108C
4	H1	H	1	4H1	YMR054W
4	H10	H	10	4H10	YMR078C
4	H11	H	11	4H11	YOL099C
4	H12	H	12	4H12	YOL136C
4	H2	H	2	4H2	YER108C
4	H3	H	3	4H3	YER120W
4	H4	H	4	4H4	YMR058W
4	H5	H	5	4H5	YMR084W
4	H6	H	6	4H6	YNR072W
4	H7	H	7	4H7	YNR073C
4	H8	H	8	4H8	YOL107W
4	H9	H	9	4H9	YOL132W
5	A1	A	1	5A1	YMR070W
5	A10	A	10	5A10	YLR052W
5	A11	A	11	5A11	YER091C
5	A12	A	12	5A12	YML095C-A
5	A2	A	2	5A2	YMR082C
5	A3	A	3	5A3	YHR191C
5	A4	A	4	5A4	YMR316W
5	A5	A	5	5A5	YMR317W
5	A6	A	6	5A6	YER095W
5	A7	A	7	5A7	YER096W
5	A8	A	8	5A8	YLL059C
5	A9	A	9	5A9	YLR050C
5	B1	B	1	5B1	YMR081C
5	B10	B	10	5B10	YMR313C
5	B11	B	11	5B11	YHL024W
5	B12	B	12	5B12	YML117W
5	B2	B	2	5B2	YOL090W
5	B3	B	3	5B3	YLR035C
5	B4	B	4	5B4	YNL300W
5	B5	B	5	5B5	YEL011W
5	B6	B	6	5B6	YHR045W
5	B7	B	7	5B7	YLL049W
5	B8	B	8	5B8	YLR041W
5	B9	B	9	5B9	YMR312W
5	C1	C	1	5C1	YMR092C
5	C10	C	10	5C10	YOR317W
5	C11	C	11	5C11	YHR181W
5	C12	C	12	5C12	YML128C
5	C2	C	2	5C2	YOL114C
5	C3	C	3	5C3	YMR171C
5	C4	C	4	5C4	YDR424C
5	C5	C	5	5C5	YHR032W
5	C6	C	6	5C6	YLL048C
5	C7	C	7	5C7	YLR040C
5	C8	C	8	5C8	YMR311C
5	C9	C	9	5C9	YNL250W
5	D1	D	1	5D1	YOL089C
5	D10	D	10	5D10	YLR032W
5	D11	D	11	5D11	YLR034C
5	D12	D	12	5D12	YMR101C
5	D2	D	2	5D2	YOL126C
5	D3	D	3	5D3	YMR316C-B
5	D4	D	4	5D4	YER093C-A
5	D5	D	5	5D5	YLL044W
5	D6	D	6	5D6	YLR039C
5	D7	D	7	5D7	YMR306W
5	D8	D	8	5D8	YOR096W
5	D9	D	9	5D9	YOR306C
5	E1	E	1	5E1	YOL101C
5	E10	E	10	5E10	YER090W
5	E11	E	11	5E11	YMR158W
5	E12	E	12	5E12	YMR124W
5	E2	E	2	5E2	YOL138C
5	E3	E	3	5E3	YHR016C
5	E4	E	4	5E4	YHR017W
5	E5	E	5	5E5	YLR038C
5	E6	E	6	5E6	YMR279C
5	E7	E	7	5E7	YMR320W
5	E8	E	8	5E8	YER078C
5	E9	E	9	5E9	YER088C
5	F1	F	1	5F1	YOL113W
5	F10	F	10	5F10	YGR210C
5	F11	F	11	5F11	YMR316C-A
5	F12	F	12	5F12	YML096W
5	F2	F	2	5F2	YBR232C
5	F3	F	3	5F3	YHR193C
5	F4	F	4	5F4	YLL030C
5	F5	F	5	5F5	YMR271C
5	F6	F	6	5F6	YMR319C
5	F7	F	7	5F7	YER077C
5	F8	F	8	5F8	YER098W
5	F9	F	9	5F9	YGR134W
5	G1	G	1	5G1	YOL137W
5	G10	G	10	5G10	YMR315W
5	G11	G	11	5G11	YNL279W
5	G12	G	12	5G12	YML106W
5	G2	G	2	5G2	YER092W
5	G3	G	3	5G3	YLR036C
5	G4	G	4	5G4	YLR037C
5	G5	G	5	5G5	YMR318C
5	G6	G	6	5G6	YOL016C
5	G7	G	7	5G7	YER097W
5	G8	G	8	5G8	YHR162W
5	G9	G	9	5G9	YHR168W
5	H1	H	1	5H1	YMR071C
5	H10	H	10	5H10	YPL132W
5	H11	H	11	5H11	YPL134C
5	H12	H	12	5H12	YML117W-A
5	H2	H	2	5H2	YHL025W
5	H3	H	3	5H3	YMR181C
5	H4	H	4	5H4	YMR209C
5	H5	H	5	5H5	YNL316C
5	H6	H	6	5H6	YER064C
5	H7	H	7	5H7	YHR140W
5	H8	H	8	5H8	YLR030W
5	H9	H	9	5H9	YLR031W
6	A1	A	1	6A1	YML129C
6	A10	A	10	6A10	YHR008C
6	A11	A	11	6A11	YOL162W
6	A12	A	12	6A12	YNL274C
6	A2	A	2	6A2	YMR115W
6	A3	A	3	6A3	YML099C
6	A4	A	4	6A4	YML121W
6	A5	A	5	6A5	YMR107W
6	A6	A	6	6A6	YML113W
6	A7	A	7	6A7	YMR110C
6	A8	A	8	6A8	YML095C
6	A9	A	9	6A9	YHR004C
6	B1	B	1	6B1	YMR102C
6	B10	B	10	6B10	YLL007C
6	B11	B	11	6B11	YER046W
6	B12	B	12	6B12	YER066W
6	B2	B	2	6B2	YMR126C
6	B3	B	3	6B3	YML109W
6	B4	B	4	6B4	YMR106C
6	B5	B	5	6B5	YMR130W
6	B6	B	6	6B6	YML124C
6	B7	B	7	6B7	YMR121C
6	B8	B	8	6B8	YML104C
6	B9	B	9	6B9	YHR131C
6	C1	C	1	6C1	YMR114C
6	C10	C	10	6C10	YOL159C
6	C11	C	11	6C11	YHR025W
6	C12	C	12	6C12	YHR185C
6	C2	C	2	6C2	YML071C
6	C3	C	3	6C3	YML120C
6	C4	C	4	6C4	YMR129W
6	C5	C	5	6C5	YML101C
6	C6	C	6	6C6	YMR097C
6	C7	C	7	6C7	YMR133W
6	C8	C	8	6C8	YML116W
6	C9	C	9	6C9	YHR194W
6	D1	D	1	6D1	YML070W
6	D10	D	10	6D10	YHR009C
6	D11	D	11	6D11	YOL163W
6	D12	D	12	6D12	YHR041C
6	D2	D	2	6D2	YML108W
6	D3	D	3	6D3	YMR004W
6	D4	D	4	6D4	YML090W
6	D5	D	5	6D5	YML112W
6	D6	D	6	6D6	YMR109W
6	D7	D	7	6D7	YML094W
6	D8	D	8	6D8	YMR100W
6	D9	D	9	6D9	YGR201C
6	E1	E	1	6E1	YML097C
6	E10	E	10	6E10	YOL160W
6	E11	E	11	6E11	YER063W
6	E12	E	12	6E12	YHR127W
6	E2	E	2	6E2	YML119W
6	E3	E	3	6E3	YMR105C
6	E4	E	4	6E4	YML100W-A
6	E5	E	5	6E5	YML123C
6	E6	E	6	6E6	YMR120C
6	E7	E	7	6E7	YML103C
6	E8	E	8	6E8	YMR123W
6	E9	E	9	6E9	YOL141W
6	F1	F	1	6F1	YML107C
6	F10	F	10	6F10	YER031C
6	F11	F	11	6F11	YHL039W
6	F12	F	12	6F12	YOL150C
6	F2	F	2	6F2	YML131W
6	F3	F	3	6F3	YML074C
6	F4	F	4	6F4	YML111W
6	F5	F	5	6F5	YMR096W
6	F6	F	6	6F6	YMR132C
6	F7	F	7	6F7	YMR099C
6	F8	F	8	6F8	YMR135C
6	F9	F	9	6F9	YHR067W
6	G1	G	1	6G1	YML118W
6	G10	G	10	6G10	YHR023W
6	G11	G	11	6G11	YHR026W
6	G12	G	12	6G12	YHR003C
6	G2	G	2	6G2	YMR116C
6	G3	G	3	6G3	YML100W
6	G4	G	4	6G4	YML122C
6	G5	G	5	6G5	YMR119W-A
6	G6	G	6	6G6	YML102W
6	G7	G	7	6G7	YMR111C
6	G8	G	8	6G8	YEL012W
6	G9	G	9	6G9	YOL158C
6	H1	H	1	6H1	YMR103C
6	H10	H	10	6H10	YMR154C
6	H11	H	11	6H11	YHR180W
6	H12	H	12	6H12	YLR334C
6	H2	H	2	6H2	YMR127C
6	H3	H	3	6H3	YML110C
6	H4	H	4	6H4	YMR095C
6	H5	H	5	6H5	YML102C-A
6	H6	H	6	6H6	YMR098C
6	H7	H	7	6H7	YMR122C
6	H8	H	8	6H8	YGR188C
6	H9	H	9	6H9	YHL002W
7	A1	A	1	7A1	YML027W
7	A10	A	10	7A10	YKL005C
7	A11	A	11	7A11	YGL218W
7	A12	A	12	7A12	YJR097W
7	A2	A	2	7A2	YML086C
7	A3	A	3	7A3	YDR071C
7	A4	A	4	7A4	YMR048W
7	A5	A	5	7A5	YER027C
7	A6	A	6	7A6	YMR138W
7	A7	A	7	7A7	YJR106W
7	A8	A	8	7A8	YAL054C
7	A9	A	9	7A9	YJR126C
7	B1	B	1	7B1	YML075C
7	B10	B	10	7B10	YML072C
7	B11	B	11	7B11	YJR074W
7	B12	B	12	7B12	YJR118C
7	B2	B	2	7B2	YMR173W
7	B3	B	3	7B3	YML041C
7	B4	B	4	7B4	YPL189W
7	B5	B	5	7B5	YLR237W
7	B6	B	6	7B6	YAL012W
7	B7	B	7	7B7	YJR123W
7	B8	B	8	7B8	YCL076W
7	B9	B	9	7B9	YJR153W
7	C1	C	1	7C1	YMR139W
7	C10	C	10	7C10	YCL006C
7	C11	C	11	7C11	YJR096W
7	C12	C	12	7C12	YJR139C
7	C2	C	2	7C2	YPL148C
7	C3	C	3	7C3	YMR198W
7	C4	C	4	7C4	YCL035C
7	C5	C	5	7C5	YER037W
7	C6	C	6	7C6	YCL058C
7	C7	C	7	7C7	YJR145C
7	C8	C	8	7C8	YJR125C
7	C9	C	9	7C9	YML068W
7	D1	D	1	7D1	YOR364W
7	D10	D	10	7D10	YGL217C
7	D11	D	11	7D11	YJR117W
7	D12	D	12	7D12	YLR146C
7	D2	D	2	7D2	YLR361C
7	D3	D	3	7D3	YPL183W-A
7	D4	D	4	7D4	YDR427W
7	D5	D	5	7D5	YLR246W
7	D6	D	6	7D6	YGR022C
7	D7	D	7	7D7	YCL075W
7	D8	D	8	7D8	YJR150C
7	D9	D	9	7D9	YAR050W
7	E1	E	1	7E1	YML076C
7	E10	E	10	7E10	YJR095W
7	E11	E	11	7E11	YJR134C
7	E12	E	12	7E12	YMR172W
7	E2	E	2	7E2	YML036W
7	E3	E	3	7E3	YDR074W
7	E4	E	4	7E4	YLR406C
7	E5	E	5	7E5	YML022W
7	E6	E	6	7E6	YJR087W
7	E7	E	7	7E7	YJR091C
7	E8	E	8	7E8	YML067C
7	E9	E	9	7E9	YGL214W
7	F1	F	1	7F1	YMR160W
7	F10	F	10	7F10	YJR116W
7	F11	F	11	7F11	YMR136W
7	F12	F	12	7F12	YCL022C
7	F2	F	2	7F2	YML038C
7	F3	F	3	7F3	YLR192C
7	F4	F	4	7F4	YML047C
7	F5	F	5	7F5	YMR137C
7	F6	F	6	7F6	YJR144W
7	F7	F	7	7F7	YJR107W
7	F8	F	8	7F8	YAL058C-A
7	F9	F	9	7F9	YJR070C
7	G1	G	1	7G1	YLR346C
7	G10	G	10	7G10	YJR133W
7	G11	G	11	7G11	YGL235W
7	G12	G	12	7G12	YJR098C
7	G2	G	2	7G2	YPL183C
7	G3	G	3	7G3	YLR394W
7	G4	G	4	7G4	YMR135W-A
7	G5	G	5	7G5	YPL224C
7	G6	G	6	7G6	YCL074W
7	G7	G	7	7G7	YJR124C
7	G8	G	8	7G8	YGL199C
7	G9	G	9	7G9	YJR094W-A
7	H1	H	1	7H1	YLR358C
7	H10	H	10	7H10	YKL030W
7	H11	H	11	7H11	YJR077C
7	H12	H	12	7H12	YJR119C
7	H2	H	2	7H2	YBR191W
7	H3	H	3	7H3	YML042W
7	H4	H	4	7H4	YOR298C-A
7	H5	H	5	7H5	YGR155W
7	H6	H	6	7H6	YGR025W
7	H7	H	7	7H7	YJR148W
7	H8	H	8	7H8	YJR069C
7	H9	H	9	7H9	YJR131W
8	A1	A	1	8A1	YJR140C
8	A10	A	10	8A10	YJR030C
8	A11	A	11	8A11	YJL196C
8	A12	A	12	8A12	YCR102W-A
8	A2	A	2	8A2	YGR018C
8	A3	A	3	8A3	YJR019C
8	A4	A	4	8A4	YJR056C
8	A5	A	5	8A5	YJL016W
8	A6	A	6	8A6	YJR047C
8	A7	A	7	8A7	YJL007C
8	A8	A	8	8A8	YJR038C
8	A9	A	9	8A9	YJL022W
8	B1	B	1	8B1	YCL023C
8	B10	B	10	8B10	YJR054W
8	B11	B	11	8B11	YKR028W
8	B12	B	12	8B12	YFR039C
8	B2	B	2	8B2	YJR100C
8	B3	B	3	8B3	YJR031C
8	B4	B	4	8B4	YJL003W
8	B5	B	5	8B5	YJL028W
8	B6	B	6	8B6	YJR059W
8	B7	B	7	8B7	YJR025C
8	B8	B	8	8B8	YJR050W
8	B9	B	9	8B9	YJR005W
8	C1	C	1	8C1	YGR011W
8	C10	C	10	8C10	YJR066W
8	C11	C	11	8C11	YCR095C
8	C12	C	12	8C12	YGR250C
8	C2	C	2	8C2	YJR121W
8	C3	C	3	8C3	YJR043C
8	C4	C	4	8C4	YJL015C
8	C5	C	5	8C5	YJR010W
8	C6	C	6	8C6	YJL006C
8	C7	C	7	8C7	YJR037W
8	C8	C	8	8C8	YJR062C
8	C9	C	9	8C9	YJR040W
8	D1	D	1	8D1	YJR084W
8	D10	D	10	8D10	YBR189W
8	D11	D	11	8D11	YGR063C
8	D12	D	12	8D12	YJL163C
8	D2	D	2	8D2	YJR142W
8	D3	D	3	8D3	YJR055W
8	D4	D	4	8D4	YJL027C
8	D5	D	5	8D5	YJR034W
8	D6	D	6	8D6	YJR001W
8	D7	D	7	8D7	YJR049C
8	D8	D	8	8D8	YJL021C
8	D9	D	9	8D9	YJR052W
8	E1	E	1	8E1	YJR099W
8	E10	E	10	8E10	YDR537C
8	E11	E	11	8E11	YGR248W
8	E12	E	12	8E12	YKL202W
8	E2	E	2	8E2	YLR343W
8	E3	E	3	8E3	YJR009C
8	E4	E	4	8E4	YJR010C-A
8	E5	E	5	8E5	YJR058C
8	E6	E	6	8E6	YJR024C
8	E7	E	7	8E7	YJR061W
8	E8	E	8	8E8	YJR004C
8	E9	E	9	8E9	YJL023C
8	F1	F	1	8F1	YJR120W
8	F10	F	10	8F10	YGR053C
8	F11	F	11	8F11	YJL161W
8	F12	F	12	8F12	YKR034W
8	F2	F	2	8F2	YOR309C
8	F3	F	3	8F3	YJR020W
8	F4	F	4	8F4	YJR021C
8	F5	F	5	8F5	YJL017W
8	F6	F	6	8F6	YJR036C
8	F7	F	7	8F7	YJL020C
8	F8	F	8	8F8	YJR015W
8	F9	F	9	8F9	YJR053W
8	G1	G	1	8G1	YOR300W
8	G10	G	10	8G10	YGR239C
8	G11	G	11	8G11	YKL201C
8	G12	G	12	8G12	YDL133C-A
8	G2	G	2	8G2	YJL013C
8	G3	G	3	8G3	YJR032W
8	G4	G	4	8G4	YJR033C
8	G5	G	5	8G5	YJR011C
8	G6	G	6	8G6	YJR048W
8	G7	G	7	8G7	YJR014W
8	G8	G	8	8G8	YJR039W
8	G9	G	9	8G9	YJL012C
8	H1	H	1	8H1	YCL038C
8	H10	H	10	8H10	YJL160C
8	H11	H	11	8H11	YKR029C
8	H12	H	12	8H12	YGR086C
8	H2	H	2	8H2	YJR008W
8	H3	H	3	8H3	YJR044C
8	H4	H	4	8H4	YJL004C
8	H5	H	5	8H5	YJR035W
8	H6	H	6	8H6	YJR060W
8	H7	H	7	8H7	YJR026W
8	H8	H	8	8H8	YJR051W
8	H9	H	9	8H9	YJL024C
9	A1	A	1	9A1	YJL129C
9	A10	A	10	9A10	YPR031W
9	A11	A	11	9A11	YPR043W
9	A12	A	12	9A12	YKR085C
9	A2	A	2	9A2	YJL213W
9	A3	A	3	9A3	YGR093W
9	A4	A	4	9A4	YJL139C
9	A5	A	5	9A5	YKR046C
9	A6	A	6	9A6	YJL191W
9	A7	A	7	9A7	YFL013W-A
9	A8	A	8	9A8	YKR102W
9	A9	A	9	9A9	YLR390W-A
9	B1	B	1	9B1	YJL165C
9	B10	B	10	9B10	YJL105W
9	B11	B	11	9B11	YHR146W
9	B12	B	12	9B12	YOL125W
9	B2	B	2	9B2	YGR028W
9	B3	B	3	9B3	YJL137C
9	B4	B	4	9B4	YJL177W
9	B5	B	5	9B5	YDR202C
9	B6	B	6	9B6	YKR023W
9	B7	B	7	9B7	YFR024C
9	B8	B	8	9B8	YMR074C
9	B9	B	9	9B9	YPR024W
9	C1	C	1	9C1	YJL206C
9	C10	C	10	9C10	YLR455W
9	C11	C	11	9C11	YJL128C
9	C12	C	12	9C12	YPR064W
9	C2	C	2	9C2	YJL136C
9	C3	C	3	9C3	YJL175W
9	C4	C	4	9C4	YKL139W
9	C5	C	5	9C5	YJL141C
9	C6	C	6	9C6	YML035C
9	C7	C	7	9C7	YJL070C
9	C8	C	8	9C8	YPR022C
9	C9	C	9	9C9	YFR030W
9	D1	D	1	9D1	YKL204W
9	D10	D	10	9D10	YNR052C
9	D11	D	11	9D11	YML066C
9	D12	D	12	9D12	YKR094C
9	D2	D	2	9D2	YKL096W-A
9	D3	D	3	9D3	YKL115C
9	D4	D	4	9D4	YKR041W
9	D5	D	5	9D5	YJL189W
9	D6	D	6	9D6	YDR445C
9	D7	D	7	9D7	YKR096W
9	D8	D	8	9D8	YJL094C
9	D9	D	9	9D9	YJL101C
9	E1	E	1	9E1	YKR036C
9	E10	E	10	9E10	YPR037C
9	E11	E	11	9E11	YNR069C
9	E12	E	12	9E12	YJL042W
9	E2	E	2	9E2	YKL215C
9	E3	E	3	9E3	YKL220C
9	E4	E	4	9E4	YDR174W
9	E5	E	5	9E5	YKR053C
9	E6	E	6	9E6	YGR050C
9	E7	E	7	9E7	YMR037C
9	E8	E	8	9E8	YLR110C
9	E9	E	9	9E9	YMR118C
9	F1	F	1	9F1	YGR089W
9	F10	F	10	9F10	YFL042C
9	F11	F	11	9F11	YPR008W
9	F12	F	12	9F12	YKR095W
9	F2	F	2	9F2	YKR039W
9	F3	F	3	9F3	YKR040C
9	F4	F	4	9F4	YGR040W
9	F5	F	5	9F5	YDR205W
9	F6	F	6	9F6	YGR238C
9	F7	F	7	9F7	YOL147C
9	F8	F	8	9F8	YMR104C
9	F9	F	9	9F9	YOL153C
9	G1	G	1	9G1	YJL132W
9	G10	G	10	9G10	YNR055C
9	G11	G	11	9G11	YPR050C
9	G12	G	12	9G12	YML115C
9	G2	G	2	9G2	YDR058C
9	G3	G	3	9G3	YGR038W
9	G4	G	4	9G4	YGR110W
9	G5	G	5	9G5	YGR117C
9	G6	G	6	9G6	YKL194C
9	G7	G	7	9G7	YFL014W
9	G8	G	8	9G8	YPR023C
9	G9	G	9	9G9	YPR026W
9	H1	H	1	9H1	YJL172W
9	H10	H	10	9H10	YPR007C
9	H11	H	11	9H11	YHR171W
9	H12	H	12	9H12	YPR013C
9	H2	H	2	9H2	YGR032W
9	H3	H	3	9H3	YGR106C
9	H4	H	4	9H4	YKR010C
9	H5	H	5	9H5	YJL151C
9	H6	H	6	9H6	YKR027W
9	H7	H	7	9H7	YJL078C
9	H8	H	8	9H8	YFL019C
9	H9	H	9	9H9	YMR119W
10	A1	A	1	10A1	YPR078C
10	A10	A	10	10A10	YBR294W
10	A11	A	11	10A11	YGR295C
10	A12	A	12	10A12	YOR276W
10	A2	A	2	10A2	YBR168W
10	A3	A	3	10A3	YBR169C
10	A4	A	4	10A4	YCR067C
10	A5	A	5	10A5	YNL070W
10	A6	A	6	10A6	YNL119W
10	A7	A	7	10A7	YNL120C
10	A8	A	8	10A8	YCR083W
10	A9	A	9	10A9	YNL097C
10	B1	B	1	10B1	YAR002C-A
10	B10	B	10	10B10	YCR089W
10	B11	B	11	10B11	YOL152W
10	B12	B	12	10B12	YDR500C
10	B2	B	2	10B2	YCL026C-A
10	B3	B	3	10B3	YCR028C-A
10	B4	B	4	10B4	YDR048C
10	B5	B	5	10B5	YNL087W
10	B6	B	6	10B6	YBR090C
10	B7	B	7	10B7	YBR100W
10	B8	B	8	10B8	YNL051W
10	B9	B	9	10B9	YNL126W
10	C1	C	1	10C1	YBR150C
10	C10	C	10	10C10	YNL079C
10	C11	C	11	10C11	YOR275C
10	C12	C	12	10C12	YFL007W
10	C2	C	2	10C2	YCR062W
10	C3	C	3	10C3	YNL067W
10	C4	C	4	10C4	YNL068C
10	C5	C	5	10C5	YNL115C
10	C6	C	6	10C6	YBR276C
10	C7	C	7	10C7	YBR280C
10	C8	C	8	10C8	YNL074C
10	C9	C	9	10C9	YCR088W
10	D1	D	1	10D1	YBR301W
10	D10	D	10	10D10	YNL100W
10	D11	D	11	10D11	YBR299W
10	D12	D	12	10D12	YGR255C
10	D2	D	2	10D2	YDR007W
10	D3	D	3	10D3	YNL083W
10	D4	D	4	10D4	YNL085W
10	D5	D	5	10D5	YBR275C
10	D6	D	6	10D6	YCR046C
10	D7	D	7	10D7	YCR075C
10	D8	D	8	10D8	YNL095C
10	D9	D	9	10D9	YNL056W
10	E1	E	1	10E1	YCR060W
10	E10	E	10	10E10	YAL024C
10	E11	E	11	10E11	YGR254W
10	E12	E	12	10E12	YIL030C
10	E2	E	2	10E2	YNL066W
10	E3	E	3	10E3	YNL106C
10	E4	E	4	10E4	YNL107W
10	E5	E	5	10E5	YCR033W
10	E6	E	6	10E6	YCR073C
10	E7	E	7	10E7	YNL093W
10	E8	E	8	10E8	YNL125C
10	E9	E	9	10E9	YNL078W
10	F1	F	1	10F1	YDL194W
10	F10	F	10	10F10	YDR493W
10	F11	F	11	10F11	YHR132W-A
10	F12	F	12	10F12	YKL053C-A
10	F2	F	2	10F2	YNL082W
10	F3	F	3	10F3	YBR084C-A
10	F4	F	4	10F4	YBR272C
10	F5	F	5	10F5	YFR011C
10	F6	F	6	10F6	YFR013W
10	F7	F	7	10F7	YNL121C
10	F8	F	8	10F8	YBR288C
10	F9	F	9	10F9	YNL099C
10	G1	G	1	10G1	YNL065W
10	G10	G	10	10G10	YFL004W
10	G11	G	11	10G11	YJR055W
10	G12	G	12	10G12	YOR265W
10	G2	G	2	10G2	YNL105W
10	G3	G	3	10G3	YBR270C
10	G4	G	4	10G4	YCR032W
10	G5	G	5	10G5	YNL071W
10	G6	G	6	10G6	YNL072W
10	G7	G	7	10G7	YBR287W
10	G8	G	8	10G8	YCR053W
10	G9	G	9	10G9	YNL130C
10	H1	H	1	10H1	YNL104C
10	H10	H	10	10H10	YGR252W
10	H11	H	11	10H11	YOL155C
10	H12	H	12	10H12	YOR298C-A
10	H2	H	2	10H2	YBR083W
10	H3	H	3	10H3	YCR030C
10	H4	H	4	10H4	YCR069W
10	H5	H	5	10H5	YNL090W
10	H6	H	6	10H6	YNL091W
10	H7	H	7	10H7	YCR048W
10	H8	H	8	10H8	YNL052W
10	H9	H	9	10H9	YBR131W
11	A1	A	1	11A1	YDR502C
11	A10	A	10	11A10	YNL047C
11	A11	A	11	11A11	YNL315C
11	A12	A	12	11A12	YNL089C
11	A2	A	2	11A2	YGR258C
11	A3	A	3	11A3	YOR268C
11	A4	A	4	11A4	YDR242W
11	A5	A	5	11A5	YGR276C
11	A6	A	6	11A6	YIR043C
11	A7	A	7	11A7	YOR273C
11	A8	A	8	11A8	YPL137C
11	A9	A	9	11A9	YNL111C
11	B1	B	1	11B1	YFL010C
11	B10	B	10	11B10	YPL194W
11	B11	B	11	11B11	YPR011C
11	B12	B	12	11B12	YJL103C
11	B2	B	2	11B2	YIL058W
11	B3	B	3	11B3	YPL004C
11	B4	B	4	11B4	YGR273C
11	B5	B	5	11B5	YIR032C
11	B6	B	6	11B6	YNL142W
11	B7	B	7	11B7	YPL078C
11	B8	B	8	11B8	YBR020W
11	B9	B	9	11B9	YPL158C
11	C1	C	1	11C1	YIL033C
11	C10	C	10	11C10	YNL053W
11	C11	C	11	11C11	YFL063W
11	C12	C	12	11C12	YNL096C
11	C2	C	2	11C2	YOR267C
11	C3	C	3	11C3	YDR515W
11	C4	C	4	11C4	YIR030C
11	C5	C	5	11C5	YNL140C
11	C6	C	6	11C6	YPL036W
11	C7	C	7	11C7	YDR461W
11	C8	C	8	11C8	YNL011C
11	C9	C	9	11C9	YPR133W-A
11	D1	D	1	11D1	YKR106W
11	D10	D	10	11D10	YNL268W
11	D11	D	11	11D11	YNL069C
11	D12	D	12	11D12	YOL151W
11	D2	D	2	11D2	YDR512C
11	D3	D	3	11D3	YFL013C
11	D4	D	4	11D4	YOR270C
11	D5	D	5	11D5	YOR271C
11	D6	D	6	11D6	YDR444W
11	D7	D	7	11D7	YFL003C
11	D8	D	8	11D8	YNL109W
11	D9	D	9	11D9	YDR417C
11	E1	E	1	11E1	YOR266W
11	E10	E	10	11E10	YFL033C
11	E11	E	11	11E11	YPR021C
11	E12	E	12	11E12	YPR091C
11	E2	E	2	11E2	YFL012W
11	E3	E	3	11E3	YIR023W
11	E4	E	4	11E4	YPL027W
11	E5	E	5	11E5	YPL034W
11	E6	E	6	11E6	YGR122C-A
11	E7	E	7	11E7	YGR292W
11	E8	E	8	11E8	YOL166C
11	E9	E	9	11E9	YNL018C
11	F1	F	1	11F1	YCR107W
11	F10	F	10	11F10	YNL055C
11	F11	F	11	11F11	YNL086W
11	F12	F	12	11F12	YML073C
11	F2	F	2	11F2	YGR271W
11	F3	F	3	11F3	YMR322C
11	F4	F	4	11F4	YDR326C
11	F5	F	5	11F5	YDR417C
11	F6	F	6	11F6	YGR291C
11	F7	F	7	11F7	YJR003C
11	F8	F	8	11F8	YPR118W
11	F9	F	9	11F9	YNL147W
11	G1	G	1	11G1	YDR506C
11	G10	G	10	11G10	YFL060C
11	G11	G	11	11G11	YNR033W
11	G12	G	12	11G12	YOL152W
11	G2	G	2	11G2	YIL092W
11	G3	G	3	11G3	YOR269W
11	G4	G	4	11G4	YER089C
11	G5	G	5	11G5	YFL001W
11	G6	G	6	11G6	YIR044C
11	G7	G	7	11G7	YOL151W
11	G8	G	8	11G8	YBR075W
11	G9	G	9	11G9	YPL183W-A
11	H1	H	1	11H1	YFL010W-A
11	H10	H	10	11H10	YNL059C
11	H11	H	11	11H11	YPR083W
11	H12	H	12	11H12	YAL016c-B
11	H2	H	2	11H2	YMR191W
11	H3	H	3	11H3	YPL017C
11	H4	H	4	11H4	YFL033C
11	H5	H	5	11H5	YGR289C
11	H6	H	6	11H6	YNL315C
11	H7	H	7	11H7	YOR274W
11	H8	H	8	11H8	YNL014W
11	H9	H	9	11H9	YPR151C
12	A1	A	1	12A1	YBR072c-A
12	A10	A	10	12A10	YCL057c-A
12	A11	A	11	12A11	YLR312c-B
12	A12	A	12	12A12	YNL097c-A
12	A2	A	2	12A2	YER180c-A
12	A3	A	3	12A3	YGR169c-A
12	A4	A	4	12A4	YIL046w-A
12	A5	A	5	12A5	YIL134c-A
12	A6	A	6	12A6	YJR151w-A
12	A7	A	7	12A7	YDR034w-B
12	A8	A	8	12A8	YGL041c-B
12	A9	A	9	12A9	YJL062w-A
12	B1	B	1	12B1	YDR246w-A
12	B10	B	10	12B10	YDR194w-A
12	B11	B	11	12B11	YMR105w-A
12	B12	B	12	12B12	YOL086w-A
12	B2	B	2	12B2	YGR146c-A
12	B3	B	3	12B3	YIL002w-A
12	B4	B	4	12B4	YJR005c-A
12	B5	B	5	12B5	YJR135w-A
12	B6	B	6	12B6	YBL039w-A
12	B7	B	7	12B7	YEL059c-A
12	B8	B	8	12B8	YHR007c-A
12	B9	B	9	12B9	YKL106c-A
12	C1	C	1	12C1	YER175w-A
12	C10	C	10	12C10	YER087c-B
12	C11	C	11	12C11	YNL067w-B
12	C12	C	12	12C12	YOR316c-A
12	C2	C	2	12C2	YHR175w-A
12	C3	C	3	12C3	YAR035c-A
12	C4	C	4	12C4	YBL008w-A
12	C5	C	5	12C5	YBL029c-A
12	C6	C	6	12C6	YBR200w-A
12	C7	C	7	12C7	YHL015w-A
12	C8	C	8	12C8	YJL047c-A
12	C9	C	9	12C9	YBR056w-A
12	D1	D	1	12D1	YGR121w-A
12	D10	D	10	12D10	YGR035w-A
12	D11	D	11	12D11	YOL077w-A
12	D12	D	12	12D12	YBR133c
12	D2	D	2	12D2	YJL136w-A
12	D3	D	3	12D3	YBR182c-A
12	D4	D	4	12D4	YBR196c-A
12	D5	D	5	12D5	YBR196c-B
12	D6	D	6	12D6	YGR271c-A
12	D7	D	7	12D7	YJL012c-A
12	D8	D	8	12D8	YKL096c-B
12	D9	D	9	12D9	YCL001w-B
12	E1	E	1	12E1	YHR086w-A
12	E10	E	10	12E10	YJL127c-B
12	E11	E	11	12E11	YOR293c-A
12	E12	E	12	12E12	YGL100w
12	E2	E	2	12E2	YAL067w-A
12	E3	E	3	12E3	YDL159w-A
12	E4	E	4	12E4	YDL160c-A
12	E5	E	5	12E5	YDR003w-A
12	E6	E	6	12E6	YIR021w-A
12	E7	E	7	12E7	YKL068w-A
12	E8	E	8	12E8	YBL101w-C
12	E9	E	9	12E9	YDR182w-A
12	F1	F	1	12F1	YAL037c-A
12	F10	F	10	12F10	YAL021c
12	F11	F	11	12F11	YAL044w-A
12	F12	F	12	12F12	YHR091c
12	F2	F	2	12F2	YBR111w-A
12	F3	F	3	12F3	YDR379c-A
12	F4	F	4	12F4	YDR524c-B
12	F5	F	5	12F5	YDR524w-A
12	F6	F	6	12F6	YKL018c-A
12	F7	F	7	12F7	YBL071w-A
12	F8	F	8	12F8	YBR296c-A
12	F9	F	9	12F9	YHR050w-A
12	G1	G	1	12G1	YBR085c-A
12	G10	G	10	12G10	YER186w-A
12	G11	G	11	12G11	YGR180c
12	G12	G	12	12G12	YLR361c-A
12	G2	G	2	12G2	YDL085c-A
12	G3	G	3	12G3	YFL041w-A
12	G4	G	4	12G4	YFR012w-A
12	G5	G	5	12G5	YFR032c-B
12	G6	G	6	12G6	YBL071c-B
12	G7	G	7	12G7	YDR079c-A
12	G8	G	8	12G8	YDR169c-A
12	G9	G	9	12G9	YJL077w-B
12	H1	H	1	12H1	YCR075w-A
12	H10	H	10	12H10	YGL216w
12	H11	H	11	12H11	YLR342w-A
12	H12	H	12	12H12	YMR175w-A
12	H2	H	2	12H2	YDR322c-A
12	H3	H	3	12H3	YGR174w-A
12	H4	H	4	12H4	YGR204c-A
12	H5	H	5	12H5	YIR018c-A
12	H6	H	6	12H6	YBR221w-A
12	H7	H	7	12H7	YER053c-A
12	H8	H	8	12H8	YHR022c-A
12	H9	H	9	12H9	YBR058c-A
13	A1	A	1	13A1	YNL130c-A
13	A10	A	10	13A10	YCR061W
13	A11	A	11	13A11	YJR085C
13	A12	A	12	13A12	YOR298C-A
13	A2	A	2	13A2	YGL134w
13	A3	A	3	13A3	YLR412c-A
13	A4	A	4	13A4	YPL119c-A
13	A5	A	5	13A5	YER016w
13	A6	A	6	13A6	YLR264c-A
13	A7	A	7	13A7	YMR013w-A
13	A8	A	8	13A8	YOR161c-C
13	A9	A	9	13A9	YNL147W
13	B1	B	1	13B1	YOL097w-A
13	B10	B	10	13B10	YGR225W
13	B11	B	11	13B11	YKL198C
13	B12	B	12	13B12	YBR122C
13	B2	B	2	13B2	YLR406c-A
13	B3	B	3	13B3	YMR230w-A
13	B4	B	4	13B4	YER007w
13	B5	B	5	13B5	YGL185c
13	B6	B	6	13B6	YMR001c-A
13	B7	B	7	13B7	YOL038c-A
13	B8	B	8	13B8	YPR159c-A
13	B9	B	9	13B9	YOR069W
13	C1	C	1	13C1	YOR376w-A
13	C10	C	10	13C10	YJR060W
13	C11	C	11	13C11	YLR445W
13	C12	C	12	13C12	YER109C
13	C2	C	2	13C2	YMR194c-B
13	C3	C	3	13C3	YNL162w-A
13	C4	C	4	13C4	YGL184c
13	C5	C	5	13C5	YML058w-A
13	C6	C	6	13C6	YMR315w-A
13	C7	C	7	13C7	YPR108w-A
13	C8	C	8	13C8	YAR042W
13	C9	C	9	13C9	YBL091C-A
13	D1	D	1	13D1	YGL119w
13	D10	D	10	13D10	YKL157W
13	D11	D	11	13D11	YBR098W
13	D12	D	12	13D12	YML104C
13	D2	D	2	13D2	YNL146c-A
13	D3	D	3	13D3	YPL096c-A
13	D4	D	4	13D4	YLL006w-A
13	D5	D	5	13D5	YMR272w-B
13	D6	D	6	13D6	YOL019w-A
13	D7	D	7	13D7	YER155c
13	D8	D	8	13D8	YCL014W
13	D9	D	9	13D9	YCL061C
13	E1	E	1	13E1	YLR363w-A
13	E10	E	10	13E10	YLR419W
13	E11	E	11	13E11	YDR475C
13	E12	E	12	13E12	YOL048C
13	E2	E	2	13E2	YOL164w-A
13	E3	E	3	13E3	YKR099c-A
13	E4	E	4	13E4	YML054c-A
13	E5	E	5	13E5	YOL013w-B
13	E6	E	6	13E6	YOR034c-A
13	E7	E	7	13E7	YGL192w
13	E8	E	8	13E8	YGL186C
13	E9	E	9	13E9	YJL160C
13	F1	F	1	13F1	YMR182w-A
13	F10	F	10	13F10	YOR239W
13	F11	F	11	13F11	YKL201C
13	F12	F	12	13F12	YBR157C
13	F2	F	2	13F2	YPL038w-A
13	F3	F	3	13F3	YML007c-A
13	F4	F	4	13F4	YMR247w-A
13	F5	F	5	13F5	YPL189c-A
13	F6	F	6	13F6	YER105c
13	F7	F	7	13F7	YLR307c-A
13	F8	F	8	13F8	YJL096W
13	F9	F	9	13F9	YNL209W
13	G1	G	1	13G1	YOL159c-A
13	G10	G	10	13G10	YBR074W
13	G11	G	11	13G11	YML034W
13	G12	G	12	13G12	YKR054C
13	G2	G	2	13G2	YCL026c-B
13	G3	G	3	13G3	YMR242w-A
13	G4	G	4	13G4	YOR020w-A
13	G5	G	5	13G5	YER099c
13	G6	G	6	13G6	YGL191w
13	G7	G	7	13G7	YNL042w-B
13	G8	G	8	13G8	YKL033W-A
13	G9	G	9	13G9	YOR087W
13	H1	H	1	13H1	YCL021w-A
13	H10	H	10	13H10	YDR318W
13	H11	H	11	13H11	YNR052C
13	H12	H	12	13H12	YMR143W
13	H2	H	2	13H2	YGL178w
13	H3	H	3	13H3	YNL277w-A
13	H4	H	4	13H4	YPL152w-A
13	H5	H	5	13H5	YGL190c
13	H6	H	6	13H6	YLR285c-A
13	H7	H	7	13H7	YOL052c-A
13	H8	H	8	13H8	YLR371W
13	H9	H	9	13H9	YBL104C
14	A1	A	1	14A1	YPL165C
14	A10	A	10	14A10	YLR084C
14	A11	A	11	14A11	YGL032C
14	A12	A	12	14A12	YNL162W
14	A2	A	2	14A2	YJL016W
14	A3	A	3	14A3	YMR269W
14	A4	A	4	14A4	YPR098C
14	A5	A	5	14A5	YAL049C
14	A6	A	6	14A6	YEL041W
14	A7	A	7	14A7	YER015W
14	A8	A	8	14A8	YKL137W
14	A9	A	9	14A9	YCL005W-A
14	B1	B	1	14B1	YBR201W
14	B10	B	10	14B10	YCR061W
14	B11	B	11	14B11	YGR037C
14	B12	B	12	14B12	YDL036C
14	B2	B	2	14B2	YLR054C
14	B3	B	3	14B3	YOL154W
14	B4	B	4	14B4	YCL012C
14	B5	B	5	14B5	YDL069C
14	B6	B	6	14B6	YGL104C
14	B7	B	7	14B7	YDR092W
14	B8	B	8	14B8	YMR032W
14	B9	B	9	14B9	YDR315C
14	C1	C	1	14C1	YFL031W
14	C10	C	10	14C10	YDR448W
14	C11	C	11	14C11	YLR125W
14	C12	C	12	14C12	YDR518W
14	C2	C	2	14C2	YOL145C
14	C3	C	3	14C3	YPR089W
14	C4	C	4	14C4	YGL045W
14	C5	C	5	14C5	YGL101W
14	C6	C	6	14C6	YHL001W
14	C7	C	7	14C7	YGL196W
14	C8	C	8	14C8	YBR274W
14	C9	C	9	14C9	YFL010W-A
14	D1	D	1	14D1	YJL012C
14	D10	D	10	14D10	YGL023C
14	D11	D	11	14D11	YDL026W
14	D12	D	12	14D12	YGL081W
14	D2	D	2	14D2	YPL277C
14	D3	D	3	14D3	YGL033W
14	D4	D	4	14D4	YKL002W
14	D5	D	5	14D5	YGR244C
14	D6	D	6	14D6	YHR149C
14	D7	D	7	14D7	YHR001W
14	D8	D	8	14D8	YDR179W-A
14	D9	D	9	14D9	YGL224C
14	E1	E	1	14E1	YJR112W-A
14	E10	E	10	14E10	YGL237C
14	E11	E	11	14E11	YDR501W
14	E12	E	12	14E12	YGR161W-C
14	E2	E	2	14E2	YCL002C
14	E3	E	3	14E3	YJL020C
14	E4	E	4	14E4	YLR316C
14	E5	E	5	14E5	YHR141C
14	E6	E	6	14E6	YJL059W
14	E7	E	7	14E7	YKL065C
14	E8	E	8	14E8	YER076C
14	E9	E	9	14E9	YHR071W
14	F1	F	1	14F1	YKR100C
14	F10	F	10	14F10	YLR118C
14	F11	F	11	14F11	YGR062C
14	F12	F	12	14F12	YIL127C
14	F2	F	2	14F2	YFR045W
14	F3	F	3	14F3	YJR151C
14	F4	F	4	14F4	YNL090W
14	F5	F	5	14F5	YLR329W
14	F6	F	6	14F6	YLR332W
14	F7	F	7	14F7	YDR147W
14	F8	F	8	14F8	YGL211W
14	F9	F	9	14F9	YKR091W
14	G1	G	1	14G1	YBR230W-A
14	G10	G	10	14G10	YCR095W-A
14	G11	G	11	14G11	YHR098C
14	G12	G	12	14G12	YLR251W
14	G2	G	2	14G2	YJR143C
14	G3	G	3	14G3	YLR211C
14	G4	G	4	14G4	YOR026W
14	G5	G	5	14G5	YBR062C
14	G6	G	6	14G6	YBR105C
14	G7	G	7	14G7	YGL202W
14	G8	G	8	14G8	YHR063C
14	G9	G	9	14G9	YDR433W
14	H1	H	1	14H1	YFL042C
14	H10	H	10	14H10	YDR485C
14	H11	H	11	14H11	YIL041W
14	H12	H	12	14H12	YOL073C
14	H2	H	2	14H2	YLR194C
14	H3	H	3	14H3	YOL164W
14	H4	H	4	14H4	YPR141C
14	H5	H	5	14H5	YDL077C
14	H6	H	6	14H6	YDR090C
14	H7	H	7	14H7	YHR187W
14	H8	H	8	14H8	YHR192W
14	H9	H	9	14H9	YFR038W
15	A1	A	1	15A1	YAL058W
15	A10	A	10	15A10	YBL013W
15	A11	A	11	15A11	YBL015W
15	A12	A	12	15A12	YBL052C
15	A2	A	2	15A2	YAL010C
15	A3	A	3	15A3	YAL066W
15	A4	A	4	15A4	YAL007C
15	A5	A	5	15A5	YAR037W
15	A6	A	6	15A6	YAR042W
15	A7	A	7	15A7	YAR043C
15	A8	A	8	15A8	YAL013W
15	A9	A	9	15A9	YBL071C
15	B1	B	1	15B1	YAL044C
15	B10	B	10	15B10	YBL037W
15	B11	B	11	15B11	YBL027W
15	B12	B	12	15B12	YBL064C
15	B2	B	2	15B2	YAR031W
15	B3	B	3	15B3	YAL055W
15	B4	B	4	15B4	YAR014C
15	B5	B	5	15B5	YAL051W
15	B6	B	6	15B6	YAL062W
15	B7	B	7	15B7	YAL061W
15	B8	B	8	15B8	YAR027W
15	B9	B	9	15B9	YBL083C
15	C1	C	1	15C1	YAL023C
15	C10	C	10	15C10	YBL049W
15	C11	C	11	15C11	YBL039C
15	C12	C	12	15C12	YBL088C
15	C2	C	2	15C2	YAL067C
15	C3	C	3	15C3	YAL043C-a
15	C4	C	4	15C4	YAR035W
15	C5	C	5	15C5	YAL039C
15	C6	C	6	15C6	YAL048C
15	C7	C	7	15C7	YAL036C
15	C8	C	8	15C8	YAR047C
15	C9	C	9	15C9	YBL012C
15	D1	D	1	15D1	YAL011W
15	D10	D	10	15D10	YBL061C
15	D11	D	11	15D11	YBL051C
15	D12	D	12	15D12	YBL017C
15	D2	D	2	15D2	YAL056W
15	D3	D	3	15D3	YAL020C
15	D4	D	4	15D4	YAL053W
15	D5	D	5	15D5	YAL029C
15	D6	D	6	15D6	YAL037W
15	D7	D	7	15D7	YAL014C
15	D8	D	8	15D8	YAL059W
15	D9	D	9	15D9	YBL024W
15	E1	E	1	15E1	YAR029W
15	E10	E	10	15E10	YBL085W
15	E11	E	11	15E11	YBL063W
15	E12	E	12	15E12	YBL029W
15	E2	E	2	15E2	YAL042W
15	E3	E	3	15E3	YAL008W
15	E4	E	4	15E4	YAL040C
15	E5	E	5	15E5	YAL017W
15	E6	E	6	15E6	YAL027W
15	E7	E	7	15E7	YAR023C
15	E8	E	8	15E8	YAL045C
15	E9	E	9	15E9	YBL036C
15	F1	F	1	15F1	YAL068C
15	F10	F	10	15F10	YBL026W
15	F11	F	11	15F11	YBL087C
15	F12	F	12	15F12	YBL053W
15	F2	F	2	15F2	YAL021C
15	F3	F	3	15F3	YAL065C
15	F4	F	4	15F4	YAL030W
15	F5	F	5	15F5	YAR040C
15	F6	F	6	15F6	YAL015C
15	F7	F	7	15F7	YAR044W
15	F8	F	8	15F8	YAR003W
15	F9	F	9	15F9	YBL048W
15	G1	G	1	15G1	YAL034C
15	G10	G	10	15G10	YBL062W
15	G11	G	11	15G11	YBL016W
15	G12	G	12	15G12	YBL089W
15	G2	G	2	15G2	YAL009W
15	G3	G	3	15G3	YAL031C
15	G4	G	4	15G4	YAL018C
15	G5	G	5	15G5	YAL049C
15	G6	G	6	15G6	YAL002W
15	G7	G	7	15G7	YAL060W
15	G8	G	8	15G8	YAR028W
15	G9	G	9	15G9	YBL060W
15	H1	H	1	15H1	YAL022C
15	H10	H	10	15H10	YBL086C
15	H11	H	11	15H11	YBL028C
15	H12	H	12	15H12	YBL006C
15	H2	H	2	15H2	YAR030C
15	H3	H	3	15H3	YAL019W
15	H4	H	4	15H4	YAL004W
15	H5	H	5	15H5	YAL028W
15	H6	H	6	15H6	YAR020C
15	H7	H	7	15H7	YAL046C
15	H8	H	8	15H8	YBL059W
15	H9	H	9	15H9	YBL072C
16	A1	A	1	16A1	YBL042C
16	A10	A	10	16A10	YBR027C
16	A11	A	11	16A11	YBR052C
16	A12	A	12	16A12	YBR077C
16	A2	A	2	16A2	YBL043W
16	A3	A	3	16A3	YBL068W
16	A4	A	4	16A4	YBL058W
16	A5	A	5	16A5	YBR044C
16	A6	A	6	16A6	YBR069C
16	A7	A	7	16A7	YBR001C
16	A8	A	8	16A8	YBR048W
16	A9	A	9	16A9	YBL101C
16	B1	B	1	16B1	YBL054W
16	B10	B	10	16B10	YBR051W
16	B11	B	11	16B11	YBR064W
16	B12	B	12	16B12	YBR008C
16	B2	B	2	16B2	YBL055C
16	B3	B	3	16B3	YBL080C
16	B4	B	4	16B4	YBL070C
16	B5	B	5	16B5	YBR056W
16	B6	B	6	16B6	YBL107C
16	B7	B	7	16B7	YBR023C
16	B8	B	8	16B8	YBR072W
16	B9	B	9	16B9	YBR014C
16	C1	C	1	16C1	YBL066C
16	C10	C	10	16C10	YBR063C
16	C11	C	11	16C11	YBR076W
16	C12	C	12	16C12	YBR018C
16	C2	C	2	16C2	YBL067C
16	C3	C	3	16C3	YBL092W
16	C4	C	4	16C4	YBL082C
16	C5	C	5	16C5	YBR068C
16	C6	C	6	16C6	YBR012C
16	C7	C	7	16C7	YBR047W
16	C8	C	8	16C8	YBL100C
16	C9	C	9	16C9	YBR026C
16	D1	D	1	16D1	YBL078C
16	D10	D	10	16D10	YBR075W
16	D11	D	11	16D11	YBL102W
16	D12	D	12	16D12	YBR030W
16	D2	D	2	16D2	YBL079W
16	D3	D	3	16D3	YBL009W
16	D4	D	4	16D4	YBL094C
16	D5	D	5	16D5	YBL096C
16	D6	D	6	16D6	YBR022W
16	D7	D	7	16D7	YBR059C
16	D8	D	8	16D8	YBR003W
16	D9	D	9	16D9	YBR050C
16	E1	E	1	16E1	YBL090W
16	E10	E	10	16E10	YBR006W
16	E11	E	11	16E11	YBR007C
16	E12	E	12	16E12	YBR042C
16	E2	E	2	16E2	YBL008W
16	E3	E	3	16E3	YBL045C
16	E4	E	4	16E4	YBL095W
16	E5	E	5	16E5	YBL106C
16	E6	E	6	16E6	YBR034C
16	E7	E	7	16E7	YBR071W
16	E8	E	8	16E8	YBR013C
16	E9	E	9	16E9	YBR062C
16	F1	F	1	16F1	YBL007C
16	F10	F	10	16F10	YBR016W
16	F11	F	11	16F11	YBR041W
16	F12	F	12	16F12	YBR054W
16	F2	F	2	16F2	YBL032W
16	F3	F	3	16F3	YBL057C
16	F4	F	4	16F4	YBR010W
16	F5	F	5	16F5	YBR033W
16	F6	F	6	16F6	YBR046C
16	F7	F	7	16F7	YBL099W
16	F8	F	8	16F8	YBR025C
16	F9	F	9	16F9	YBR074W
16	G1	G	1	16G1	YBL019W
16	G10	G	10	16G10	YBR028C
16	G11	G	11	16G11	YBR053C
16	G12	G	12	16G12	YBR066C
16	G2	G	2	16G2	YBL044W
16	G3	G	3	16G3	YBL081W
16	G4	G	4	16G4	YBR020W
16	G5	G	5	16G5	YBR045C
16	G6	G	6	16G6	YBR058C
16	G7	G	7	16G7	YBR024W
16	G8	G	8	16G8	YBR037C
16	G9	G	9	16G9	YBR005W
16	H1	H	1	16H1	YBL031W
16	H10	H	10	16H10	YBR040W
16	H11	H	11	16H11	YBR065C
16	H12	H	12	16H12	YBR078W
16	H2	H	2	16H2	YBL056W
16	H3	H	3	16H3	YBL010C
16	H4	H	4	16H4	YBR032W
16	H5	H	5	16H5	YBR057C
16	H6	H	6	16H6	YBL098W
16	H7	H	7	16H7	YBR036C
16	H8	H	8	16H8	YBR073W
16	H9	H	9	16H9	YBR015C
17	A1	A	1	17A1	YBL104C
17	A10	A	10	17A10	YBR199W
17	A11	A	11	17A11	YBR224W
17	A12	A	12	17A12	YBR261C
17	A2	A	2	17A2	YBR138C
17	A3	A	3	17A3	YBR104W
17	A4	A	4	17A4	YBR141C
17	A5	A	5	17A5	YBR107C
17	A6	A	6	17A6	YBR086C
17	A7	A	7	17A7	YBR111C
17	A8	A	8	17A8	YBR172C
17	A9	A	9	17A9	YBR174C
17	B1	B	1	17B1	YBR009C
17	B10	B	10	17B10	YBR223C
17	B11	B	11	17B11	YBR260C
17	B12	B	12	17B12	YBR178W
17	B2	B	2	17B2	YBR162C
17	B3	B	3	17B3	YBR116C
17	B4	B	4	17B4	YBR164C
17	B5	B	5	17B5	YBR119W
17	B6	B	6	17B6	YBR133C
17	B7	B	7	17B7	YBR147W
17	B8	B	8	17B8	YBR173C
17	B9	B	9	17B9	YBR186W
17	C1	C	1	17C1	YBR019C
17	C10	C	10	17C10	YBR235W
17	C11	C	11	17C11	YBR177C
17	C12	C	12	17C12	YBR214W
17	C2	C	2	17C2	YBR091C
17	C3	C	3	17C3	YBR128C
17	C4	C	4	17C4	YBR094W
17	C5	C	5	17C5	YBR166C
17	C6	C	6	17C6	YBR145W
17	C7	C	7	17C7	YBR100W
17	C8	C	8	17C8	YBR185C
17	C9	C	9	17C9	YBR210W
17	D1	D	1	17D1	YBR031W
17	D10	D	10	17D10	YBR259W
17	D11	D	11	17D11	YBR189W
17	D12	D	12	17D12	YBR226C
17	D2	D	2	17D2	YBR103W
17	D3	D	3	17D3	YBR140C
17	D4	D	4	17D4	YBR106W
17	D5	D	5	17D5	YBR096W
17	D6	D	6	17D6	YBR157C
17	D7	D	7	17D7	YBR148W
17	D8	D	8	17D8	YBR197C
17	D9	D	9	17D9	YBR222C
17	E1	E	1	17E1	YBR043C
17	E10	E	10	17E10	YBR176W
17	E11	E	11	17E11	YBR201W
17	E12	E	12	17E12	YBR238C
17	E2	E	2	17E2	YBR139W
17	E3	E	3	17E3	YBR163W
17	E4	E	4	17E4	YBR130C
17	E5	E	5	17E5	YBR108W
17	E6	E	6	17E6	YBR098W
17	E7	E	7	17E7	YBR171W
17	E8	E	8	17E8	YBR209W
17	E9	E	9	17E9	YBR246W
17	F1	F	1	17F1	YBR067C
17	F10	F	10	17F10	YBR188C
17	F11	F	11	17F11	YBR213W
17	F12	F	12	17F12	YBR250W
17	F2	F	2	17F2	YBR151W
17	F3	F	3	17F3	YBR093C
17	F4	F	4	17F4	YBR165W
17	F5	F	5	17F5	YBR120C
17	F6	F	6	17F6	YBR134W
17	F7	F	7	17F7	YBR137W
17	F8	F	8	17F8	YBR221C
17	F9	F	9	17F9	YBR258C
17	G1	G	1	17G1	YBR090C-A
17	G10	G	10	17G10	YBR200W
17	G11	G	11	17G11	YBR225W
17	G12	G	12	17G12	YBR262C
17	G2	G	2	17G2	YBR162W-A
17	G3	G	3	17G3	YBR105C
17	G4	G	4	17G4	YBR084W
17	G5	G	5	17G5	YBR132C
17	G6	G	6	17G6	YBR158W
17	G7	G	7	17G7	YBR149W
17	G8	G	8	17G8	YBR233W
17	G9	G	9	17G9	YBR175W
17	H1	H	1	17H1	YBR114W
17	H10	H	10	17H10	YBR212W
17	H11	H	11	17H11	YBR249C
17	H12	H	12	17H12	YBR179C
17	H2	H	2	17H2	YBR092C
17	H3	H	3	17H3	YBR129C
17	H4	H	4	17H4	YBR095C
17	H5	H	5	17H5	YBR144C
17	H6	H	6	17H6	YBR099C
17	H7	H	7	17H7	YBR161W
17	H8	H	8	17H8	YBR245C
17	H9	H	9	17H9	YBR187W
18	A1	A	1	18A1	YBR191W
18	A10	A	10	18A10	YCL045C
18	A11	A	11	18A11	YCR009C
18	A12	A	12	18A12	YCL024W
18	A2	A	2	18A2	YBR204C
18	A3	A	3	18A3	YBR229C
18	A4	A	4	18A4	YBR183W
18	A5	A	5	18A5	YBR208C
18	A6	A	6	18A6	YCL062W
18	A7	A	7	18A7	YCR014C
18	A8	A	8	18A8	YCR004C
18	A9	A	9	18A9	YCR006C
18	B1	B	1	18B1	YBR203W
18	B10	B	10	18B10	YCL057W
18	B11	B	11	18B11	YCR020C-A
18	B12	B	12	18B12	YCL036W
18	B2	B	2	18B2	YBR216C
18	B3	B	3	18B3	YBR241C
18	B4	B	4	18B4	YBR195C
18	B5	B	5	18B5	YBR220C
18	B6	B	6	18B6	YCR001W
18	B7	B	7	18B7	YCL016C
18	B8	B	8	18B8	YCR016W
18	B9	B	9	18B9	YCL007C
18	C1	C	1	18C1	YBR215W
18	C10	C	10	18C10	YCL069W
18	C11	C	11	18C11	YCL010C
18	C12	C	12	18C12	YCL048W
18	C2	C	2	18C2	YBR228W
18	C3	C	3	18C3	YBR182C
18	C4	C	4	18C4	YBR207W
18	C5	C	5	18C5	YBR244W
18	C6	C	6	18C6	YCL002C
18	C7	C	7	18C7	YCL028W
18	C8	C	8	18C8	YCL005W
18	C9	C	9	18C9	YCL032W
18	D1	D	1	18D1	YBR227C
18	D10	D	10	18D10	YCR008W
18	D11	D	11	18D11	YCL023C
18	D12	D	12	18D12	YCL060C
18	D2	D	2	18D2	YBR240C
18	D3	D	3	18D3	YBR206W
18	D4	D	4	18D4	YBR219C
18	D5	D	5	18D5	YBR268W
18	D6	D	6	18D6	YCL014W
18	D7	D	7	18D7	YCL040W
18	D8	D	8	18D8	YCL042W
18	D9	D	9	18D9	YCL044C
18	E1	E	1	18E1	YBR239C
18	E10	E	10	18E10	YCR020C
18	E11	E	11	18E11	YCL047C
18	E12	E	12	18E12	YCR011C
18	E2	E	2	18E2	YBR264C
18	E3	E	3	18E3	YBR218C
18	E4	E	4	18E4	YBR231C
18	E5	E	5	18E5	YCL001W
18	E6	E	6	18E6	YCL027W
18	E7	E	7	18E7	YCL064C
18	E8	E	8	18E8	YCR005C
18	E9	E	9	18E9	YCL056C
18	F1	F	1	18F1	YBR251W
18	F10	F	10	18F10	YCL009C
18	F11	F	11	18F11	YCR010C
18	F12	F	12	18F12	YCR022C
18	F2	F	2	18F2	YBR181C
18	F3	F	3	18F3	YBR230C
18	F4	F	4	18F4	YBR255W
18	F5	F	5	18F5	YCL013W
18	F6	F	6	18F6	YCL039W
18	F7	F	7	18F7	YCR003W
18	F8	F	8	18F8	YCR017C
18	F9	F	9	18F9	YCR007C
18	G1	G	1	18G1	YBR263W
18	G10	G	10	18G10	YCL034W
18	G11	G	11	18G11	YCR021C
18	G12	G	12	18G12	YCL012W
18	G2	G	2	18G2	YBR205W
18	G3	G	3	18G3	YBR242W
18	G4	G	4	18G4	YBR267W
18	G5	G	5	18G5	YCL026C
18	G6	G	6	18G6	YCL051W
18	G7	G	7	18G7	YCR015C
18	G8	G	8	18G8	YCL006C
18	G9	G	9	18G9	YCR019W
18	H1	H	1	18H1	YBR180W
18	H10	H	10	18H10	YCL046W
18	H11	H	11	18H11	YCL011C
18	H12	H	12	18H12	YCL025C
18	H2	H	2	18H2	YBR217W
18	H3	H	3	18H3	YBR266C
18	H4	H	4	18H4	YBR184W
18	H5	H	5	18H5	YCL050C
18	H6	H	6	18H6	YCL063W
18	H7	H	7	18H7	YCL029C
18	H8	H	8	18H8	YCL055W
18	H9	H	9	18H9	YCL033C
19	A1	A	1	19A1	YCL037C
19	A10	A	10	19A10	YDL096C
19	A11	A	11	19A11	YDL156W
19	A12	A	12	19A12	YDL099W
19	A2	A	2	19A2	YDL048C
19	A3	A	3	19A3	YDL085W
19	A4	A	4	19A4	YDL051W
19	A5	A	5	19A5	YDL053C
19	A6	A	6	19A6	YDL020C
19	A7	A	7	19A7	YDL033C
19	A8	A	8	19A8	YDL057W
19	A9	A	9	19A9	YDL082W
19	B1	B	1	19B1	YCL049C
19	B10	B	10	19B10	YDL155W
19	B11	B	11	19B11	YDL168W
19	B12	B	12	19B12	YDL123W
19	B2	B	2	19B2	YDL072C
19	B3	B	3	19B3	YDL027C
19	B4	B	4	19B4	YDL063C
19	B5	B	5	19B5	YDL065C
19	B6	B	6	19B6	YDL032W
19	B7	B	7	19B7	YDL056W
19	B8	B	8	19B8	YDL069C
19	B9	B	9	19B9	YDL094C
19	C1	C	1	19C1	YCL061C
19	C10	C	10	19C10	YDL167C
19	C11	C	11	19C11	YDL180W
19	C12	C	12	19C12	YDL134C-A
19	C2	C	2	19C2	YDL002C
19	C3	C	3	19C3	YDL039C
19	C4	C	4	19C4	YDL005C
19	C5	C	5	19C5	YDL077C
19	C6	C	6	19C6	YDL044C
19	C7	C	7	19C7	YDL068W
19	C8	C	8	19C8	YDL093W
19	C9	C	9	19C9	YDL012C
19	D1	D	1	19D1	YCR023C
19	D10	D	10	19D10	YDL179W
19	D11	D	11	19D11	YDL110C
19	D12	D	12	19D12	YDL146W
19	D2	D	2	19D2	YDL026W
19	D3	D	3	19D3	YDL050C
19	D4	D	4	19D4	YDL052C
19	D5	D	5	19D5	YDL089W
19	D6	D	6	19D6	YDL067C
19	D7	D	7	19D7	YDL080C
19	D8	D	8	19D8	YDL011C
19	D9	D	9	19D9	YDL024C
19	E1	E	1	19E1	YDL001W
19	E10	E	10	19E10	YDL109C
19	E11	E	11	19E11	YDL134C
19	E12	E	12	19E12	YDL170W
19	E2	E	2	19E2	YDL038C
19	E3	E	3	19E3	YDL062W
19	E4	E	4	19E4	YDL076C
19	E5	E	5	19E5	YDL019C
19	E6	E	6	19E6	YDL079C
19	E7	E	7	19E7	YDL010W
19	E8	E	8	19E8	YDL023C
19	E9	E	9	19E9	YDL036C
19	F1	F	1	19F1	YDL013W
19	F10	F	10	19F10	YDL121C
19	F11	F	11	19F11	YDL157C
19	F12	F	12	19F12	YDL182W
19	F2	F	2	19F2	YDL049C
19	F3	F	3	19F3	YDL074C
19	F4	F	4	19F4	YDL088C
19	F5	F	5	19F5	YDL054C
19	F6	F	6	19F6	YDL091C
19	F7	F	7	19F7	YDL022W
19	F8	F	8	19F8	YDL035C
19	F9	F	9	19F9	YDL059C
19	G1	G	1	19G1	YDL025C
19	G10	G	10	19G10	YDL133W
19	G11	G	11	19G11	YDL169C
19	G12	G	12	19G12	YDL100C
19	G2	G	2	19G2	YDL061C
19	G3	G	3	19G3	YDL086W
19	G4	G	4	19G4	YDL006W
19	G5	G	5	19G5	YDL066W
19	G6	G	6	19G6	YDL009C
19	G7	G	7	19G7	YDL034W
19	G8	G	8	19G8	YDL046W
19	G9	G	9	19G9	YDL071C
19	H1	H	1	19H1	YDL037C
19	H10	H	10	19H10	YDL144C
19	H11	H	11	19H11	YDL181W
19	H12	H	12	19H12	YDL112W
19	H2	H	2	19H2	YDL073W
19	H3	H	3	19H3	YDL040C
19	H4	H	4	19H4	YDL018C
19	H5	H	5	19H5	YDL078C
19	H6	H	6	19H6	YDL021W
19	H7	H	7	19H7	YDL045W-A
19	H8	H	8	19H8	YDL070W
19	H9	H	9	19H9	YDL083C
20	A1	A	1	20A1	YDL124W
20	A10	A	10	20A10	YDR042C
20	A11	A	11	20A11	YDR029W
20	A12	A	12	20A12	YDL200C
20	A2	A	2	20A2	YDL160C
20	A3	A	3	20A3	YDL115C
20	A4	A	4	20A4	YDL128W
20	A5	A	5	20A5	YDL118W
20	A6	A	6	20A6	YDL154W
20	A7	A	7	20A7	YDR022C
20	A8	A	8	20A8	YDL230W
20	A9	A	9	20A9	YDR025W
20	B1	B	1	20B1	YDL135C
20	B10	B	10	20B10	YDL197C
20	B11	B	11	20B11	YDL199C
20	B12	B	12	20B12	YDL224C
20	B2	B	2	20B2	YDL172C
20	B3	B	3	20B3	YDL127W
20	B4	B	4	20B4	YDL175C
20	B5	B	5	20B5	YDL130W
20	B6	B	6	20B6	YDL178W
20	B7	B	7	20B7	YDL192W
20	B8	B	8	20B8	YDL242W
20	B9	B	9	20B9	YDL219W
20	C1	C	1	20C1	YDL171C
20	C10	C	10	20C10	YDL234C
20	C11	C	11	20C11	YDL211C
20	C12	C	12	20C12	YDL237W
20	C2	C	2	20C2	YDL184C
20	C3	C	3	20C3	YDL138W
20	C4	C	4	20C4	YDL187C
20	C5	C	5	20C5	YDL177C
20	C6	C	6	20C6	YDL190C
20	C7	C	7	20C7	YDL204W
20	C8	C	8	20C8	YDR011W
20	C9	C	9	20C9	YDL232W
20	D1	D	1	20D1	YDL183C
20	D10	D	10	20D10	YDR003W
20	D11	D	11	20D11	YDL223C
20	D12	D	12	20D12	YDR006C
20	D2	D	2	20D2	YDL114W
20	D3	D	3	20D3	YDL162C
20	D4	D	4	20D4	YDL117W
20	D5	D	5	20D5	YDL189W
20	D6	D	6	20D6	YDL203C
20	D7	D	7	20D7	YDL216C
20	D8	D	8	20D8	YDR036C
20	D9	D	9	20D9	YDR001C
20	E1	E	1	20E1	YDL101C
20	E10	E	10	20E10	YDR043C
20	E11	E	11	20E11	YDL236W
20	E12	E	12	20E12	YDR019C
20	E2	E	2	20E2	YDL137W
20	E3	E	3	20E3	YDL174C
20	E4	E	4	20E4	YDL129W
20	E5	E	5	20E5	YDL107W
20	E6	E	6	20E6	YDL215C
20	E7	E	7	20E7	YDL229W
20	E8	E	8	20E8	YDL206W
20	E9	E	9	20E9	YDR014W
20	F1	F	1	20F1	YDL113C
20	F10	F	10	20F10	YDL210W
20	F11	F	11	20F11	YDR005C
20	F12	F	12	20F12	YDR031W
20	F2	F	2	20F2	YDL149W
20	F3	F	3	20F3	YDL186W
20	F4	F	4	20F4	YDL176W
20	F5	F	5	20F5	YDL119C
20	F6	F	6	20F6	YDL227C
20	F7	F	7	20F7	YDL241W
20	F8	F	8	20F8	YDL218W
20	F9	F	9	20F9	YDR026C
20	G1	G	1	20G1	YDL125C
20	G10	G	10	20G10	YDL222C
20	G11	G	11	20G11	YDR018C
20	G12	G	12	20G12	YDR046C
20	G2	G	2	20G2	YDL161W
20	G3	G	3	20G3	YDL104C
20	G4	G	4	20G4	YDL188C
20	G5	G	5	20G5	YDL131W
20	G6	G	6	20G6	YDL240W
20	G7	G	7	20G7	YDR010C
20	G8	G	8	20G8	YDL231C
20	G9	G	9	20G9	YDL233W
20	H1	H	1	20H1	YDL136W
20	H10	H	10	20H10	YDR004W
20	H11	H	11	20H11	YDR030C
20	H12	H	12	20H12	YDL201W
20	H2	H	2	20H2	YDL173W
20	H3	H	3	20H3	YDL116W
20	H4	H	4	20H4	YDL106C
20	H5	H	5	20H5	YDL142C
20	H6	H	6	20H6	YDR009W
20	H7	H	7	20H7	YDR035W
20	H8	H	8	20H8	YDL243C
20	H9	H	9	20H9	YDR015C
21	A1	A	1	21A1	YDL213C
21	A10	A	10	21A10	YDR109C
21	A11	A	11	21A11	YDR122W
21	A12	A	12	21A12	YDR230W
21	A2	A	2	21A2	YDL239C
21	A3	A	3	21A3	YDR075W
21	A4	A	4	21A4	YDR125C
21	A5	A	5	21A5	YDR090C
21	A6	A	6	21A6	YDR128W
21	A7	A	7	21A7	YDR129C
21	A8	A	8	21A8	YDR070C
21	A9	A	9	21A9	YDR095C
21	B1	B	1	21B1	YDL225W
21	B10	B	10	21B10	YDR121W
21	B11	B	11	21B11	YDR134C
21	B12	B	12	21B12	YDR148C
21	B2	B	2	21B2	YDR008C
21	B3	B	3	21B3	YDR099W
21	B4	B	4	21B4	YDR137W
21	B5	B	5	21B5	YDR102C
21	B6	B	6	21B6	YDR140W
21	B7	B	7	21B7	YDR056C
21	B8	B	8	21B8	YDR094W
21	B9	B	9	21B9	YDR108W
21	C1	C	1	21C1	YDL238C
21	C10	C	10	21C10	YDR133C
21	C11	C	11	21C11	YDR147W
21	C12	C	12	21C12	YDR183W
21	C2	C	2	21C2	YDR049W
21	C3	C	3	21C3	YDR112W
21	C4	C	4	21C4	YDR065W
21	C5	C	5	21C5	YDR115W
21	C6	C	6	21C6	YDR055W
21	C7	C	7	21C7	YDR069C
21	C8	C	8	21C8	YDR107C
21	C9	C	9	21C9	YDR120C
21	D1	D	1	21D1	YDR020C
21	D10	D	10	21D10	YDR061W
21	D11	D	11	21D11	YDR159W
21	D12	D	12	21D12	YDR219C
21	D2	D	2	21D2	YDR098C
21	D3	D	3	21D3	YDR124W
21	D4	D	4	21D4	YDR089W
21	D5	D	5	21D5	YDR127W
21	D6	D	6	21D6	YDR068W
21	D7	D	7	21D7	YDR093W
21	D8	D	8	21D8	YDR119W
21	D9	D	9	21D9	YDR132C
21	E1	E	1	21E1	YDR032C
21	E10	E	10	21E10	YDR073W
21	E11	E	11	21E11	YDR171W
21	E12	E	12	21E12	YDR231C
21	E2	E	2	21E2	YDR111C
21	E3	E	3	21E3	YDR136C
21	E4	E	4	21E4	YDR101C
21	E5	E	5	21E5	YDR139C
21	E6	E	6	21E6	YDR080W
21	E7	E	7	21E7	YDR105C
21	E8	E	8	21E8	YDR131C
21	E9	E	9	21E9	YDR144C
21	F1	F	1	21F1	YDL202W
21	F10	F	10	21F10	YDR085C
21	F11	F	11	21F11	YDR194C
21	F12	F	12	21F12	YDR149C
21	F2	F	2	21F2	YDR123C
21	F3	F	3	21F3	YDR051C
21	F4	F	4	21F4	YDR126W
21	F5	F	5	21F5	YDR067C
21	F6	F	6	21F6	YDR092W
21	F7	F	7	21F7	YDR130C
21	F8	F	8	21F8	YDR143C
21	F9	F	9	21F9	YDR072C
21	G1	G	1	21G1	YDL214C
21	G10	G	10	21G10	YDR097C
21	G11	G	11	21G11	YDR206W
21	G12	G	12	21G12	YDR161W
21	G2	G	2	21G2	YDR135C
21	G3	G	3	21G3	YDR076W
21	G4	G	4	21G4	YDR066C
[truncated: 2,845 more rows]

## Sheet: 1,2,3,4
							MMS - supressors				CPT - supressors
	plate	position	combined	ORF	gene	Koordinate	I	II	III	IV	I	II	III	IV
1	7	B7	7B7	YJR123W	RPS5	D13	+	+	+	+	+	+	+	+		+	Stong
2	15	B5	15B5	YAL051W	OAF1	D9	+	+	+	+	+	+	+	+		s	medium
3	13	D9	13D9	YCL061C	MRC1	G17	s	s	s	s	+	+	+	+		vs	weak
4	15	E5	15E5	YAL017W	PSK1	J9	+	+	+	+	+	+	+	+
5	19	C1	19C1	YCL061C	MRC1	F1	s	s	s	s	+	+	+	+
6	18	D12	18D12	YCL060C	MRC1	G24	vs	vs	vs	vs	+	+	+	+
7	39	B11	39B11	YML083C	unknown function	D21	+	+	+	+	+	+	+	+
8	39	B12	39B12	YML080W	DUS1	D23	+	+	+	+	+	+	+	+
9	39	C10	39C10	YML086C	ALO1	F19	+	+	+	+	+	+	+	+
10	39	D9	39D9	YML089C	dubious	H17	+	+	+	+	+	+	+	+
11	39	D12	39D12	YML079W	uncharacterized	H23	+	+	+	+	+	+	+	+
12	39	E11	39E11	YML082W	uncharacterized	J21	+	+	+	+	+	+	+	+
13	39	F9	39F9	YML088W	UFO1	L17	+	+	+	+	+	+	+	+
14	39	F12	39F12	YML078W	CPR3	L23	+	+	+	+	+	+	+	+
15	39	H9	39H9	YML087C	AIM33	P17	+	+	+	+	+	+	+	+
16	39	H10	39H10	YML084W	dubious	P19	+	+	+	+	+	+	+	+
17	39	H11	39H11	YML081W	TDA9	P21	+	+	+	+	+	+	+	+
18	8	C3	8C3	YJR043C	POL32	F6					+	+	+	+
19	4	C7	4C7	YOL117W	RRI2	F14					+	+	+	+
20	4	D3	4D3	YER170W	ADK2	H6					+	+	+	+
21	3	E4	3E4	YKR092C	SRP40	J7					+	+	+	+
22	7	H1	7H1	YLR358C	uncharacterized	P1					+	+	+	+
23	35	H1	35H1	YKL113C	RAD27	P1					+	+	+	+
24	45	C6	45C6	YOR156C	NFI1 / SIZ2	E11					+	+	+	+
25	45	C6	45C6	YOR156C	NFI1 / SIZ2	F12					s	s	s	s
26	47	G1	47G1	YOL006C	TOP1	N1					+	+	+	+
27	9	D5	9D5	YJL189W	RPL39	G9			+	+			+	+
28	27	H4	27H4	YGL129C	RSM23	P7								+
29	1	A1	1A1	YBR277C	dubious	A1					s	s	s	s
30	16	H7	16H7	YBR036C	CSG2	P14						s	s	s
31	21	B10	21B10	YDR121W	DPB4	C19					s	s	s	s
32	28	B5	28B5	YGR101W	PCP1	D10					s	s	s	s
33	25	C4	25C4	YER017C	AFG3	E7					s		s	s
34	45	A7	45A7	YOR241W	MET7	A13					s	s	s	s
35	45	A7	45A7	YOR241W	MET7	B14					s	s	s	s
36	4	A11	4A11	YMR089C	YTA12	B22					vs	vs	vs	vs
37	3	C12	3C12	YER117W	RPL23B	F23					vs	vs	vs	vs
38	1	F1	1F1	YBR278W	DPB3	K1					vs	vs	vs	vs
39	3	F12	3F12	YER154W	OXA1	L23					vs	vs	vs	vs
40	10	A6	10A6	YNL119W	NCS2	A12					vs	vs	vs	vs
41	10	B3	10B3	YCR028C-A	RIM1	C6					vs	vs	vs	vs
42	14	F8	14F8	YGL211W	NCS6	K16					vs	vs	vs	vs
43	19	C6	19C6	YDL044C	MTF2	F11					vs	vs	vs	vs
44	17	E3	17E3	YBR163W	EXO5	I5					vs	vs	vs	vs
45	27	H10	27H10	YGL246C	RAI1	P19					vs	vs	vs	vs
46	29	F5	29F5	YGR180C	RNR4	K9					vs	vs	+	vs
47	34	A7	34A7	YKL032C	IXR1	A14					vs	vs	vs	vs
48	36	B6	36B6	YLR024C	UBR2	D12					vs	vs	vs	vs
49	34	F7	34F7	YKL009W	MRT4	K14					vs	vs	vs	vs
50	34	G7	34G7	YKL057C	NUP120	M14					vs	vs	vs	vs
51	37	A9	37A9	YLR184W	YLR184W	A17					vs	vs	vs	vs
52	46	A6	46A6	YOR330C	MIP1	A12					vs	vs	vs	vs
53	45	B6	45B6	YOR144C	ELG1	C11					vs	vs	vs	vs
54	45	B6	45B6	YOR144C	ELG1	D12					vs	vs	vs	vs
55	45	B10	45B10	YOR211C	MGM1	C19					vs	vs	vs	vs
56	45	B10	45B10	YOR211C	MGM1	D20					vs	vs	vs	vs
57	45	G6	45G6	YOR205C	GEP3	M11					vs	vs	vs	vs
58	45	G6	45G6	YOR205C	GEP3	N12					vs	vs	vs	vs
59	45	B11	45B11	YOR201C	MRM1	D22					s	vs	vs	vs
60	49	F8	49F8	YPL057C	SUR1	K15					vs	s	vs	vs
61	49	F9	49F9	YPL056C	LCL1	K17					vs	vs	vs	vs
62	4
63	6
64	6
65	8
66	10
67	11
68	12
69	16
70	16
71	14
72	17
73	17
74	18
75	22
76	24
77	23
78	22
79	25
80	26
81	27
82	28
83	32
84	30
85	34
86	35
87	36
88	37
89	43
90	44
91	44
92	45
93	45
94	48
95	45
96	50
97	45
98	38
99	3
100	4
101	3
102	2
103	3
104	3
105	4
106	3
107	4
108	1
109	22
110	24
111	18
112	41
113	47
114	1
115	15
116	4
117	7
118	5
119	6
120	5
121	6
122	5
123	8
124	8
125	8
126	14
127	13
128	17
129	22
130	23
131	21
132	33
133	34
134	33
135	38
136	39
137	46
