# Supplementary material for: The Replisome-Coupled E3 Ubiquitin Ligase Rtt101Mms22 Counteracts Mrc1 Function to Tolerate Genotoxic Stress
Source: PLoS Genet. 2016 Feb 5;12(2):e1005843. doi: 10.1371/journal.pgen.1005843 (PMC4743919; doi:10.1371/journal.pgen.1005843)
Supplement: S2 Table — PA-tagged Mms22 was immunoprecipitated from cells synchronized in S-phase and associated proteins were identified by LC-MS/MS. The percentage (%) coverage of each associated protein is indicated. (XLSX) [file pgen.1005843.s013.xlsx]

## Sheet: Sheet1
Name	Description	Sum(Coverage)	Sum(# Proteins)	Sum(# Unique Peptides)	Sum(# Peptides)	Sum(# PSMs)	# Peptides A2	# Peptides A4	# PSM A2	# PSM A4	Coverage A2	Coverage A4	Score A2	Score A4	# AAs	MW [kDa]	calc. pI	Accession
RPP2B	60S acidic ribosomal protein P2-beta OS=Saccharomyces cerevisiae (strain ATCC 204508 / S288c) GN=RPP2B PE=1 SV=2 - [RLA4_YEAST]	0.8091	1	5	5	14	5	5	7	7	0.8091	0.8091	16.51	258.43	110	11	4.15	P02400;YDR382W
RPP2A	60S acidic ribosomal protein P2-alpha OS=Saccharomyces cerevisiae (strain ATCC 204508 / S288c) GN=RPP2A PE=1 SV=1 - [RLA2_YEAST]	0.6132	1	5	5	10	5	4	6	4	0.6132	0.5	9.26	172.7	106	10.7	4.04	P05319;YOL039W
MMS22	Methyl methanesulfonate-sensitivity protein 22 OS=Saccharomyces cerevisiae (strain ATCC 204508 / S288c) GN=MMS22 PE=1 SV=1 - [MMS22_YEAST]	0.5956	1	85	85	388	84	82	200	188	0.5942	0.5867	452.94	5586.81	1454	167.6	6.21	Q06164;YLR320W
RPS21B	40S ribosomal protein S21-B OS=Saccharomyces cerevisiae (strain ATCC 204508 / S288c) GN=RPS21B PE=1 SV=1 - [RS21B_YEAST]	0.5632	2	5	5	13	5	5	6	7	0.5632	0.5632	13.35	232.4	87	9.8	6.06	Q3E754;YJL136C
ENO1	Enolase 1 OS=Saccharomyces cerevisiae (strain ATCC 204508 / S288c) GN=ENO1 PE=1 SV=3 - [ENO1_YEAST]	0.5584	1	7	20	53	19	19	28	25	0.5446	0.5195	57.07	910.42	437	46.8	6.62	P00924;YGR254W
HHF1	Histone H4 OS=Saccharomyces cerevisiae (strain ATCC 204508 / S288c) GN=HHF1 PE=1 SV=2 - [H4_YEAST]	0.5243	1	7	7	17	7	6	9	8	0.5243	0.4466	15.4	235.43	103	11.4	11.36	P02309;YBR009C
POB3	FACT complex subunit POB3 OS=Saccharomyces cerevisiae (strain ATCC 204508 / S288c) GN=POB3 PE=1 SV=1 - [POB3_YEAST]	0.5163	1	27	27	79	27	24	41	38	0.5163	0.4837	92.21	1175.98	552	63	4.86	Q04636;YML069W
HTB2	Histone H2B.2 OS=Saccharomyces cerevisiae (strain ATCC 204508 / S288c) GN=HTB2 PE=1 SV=2 - [H2B2_YEAST]	0.5115	2	7	7	21	6	7	10	11	0.458	0.5115	22.11	326.36	131	14.2	10.07	P02294;YBL002W
RPL43A	60S ribosomal protein L43-A OS=Saccharomyces cerevisiae (strain ATCC 204508 / S288c) GN=RPL43A PE=1 SV=1 - [RL43A_YEAST]	0.5109	1	4	4	8	4	4	4	4	0.5109	0.5109	7.75	131.2	92	10.1	10.42	P0CX25;YJR094W-A
NSR1	Nuclear localization sequence-binding protein OS=Saccharomyces cerevisiae (strain ATCC 204508 / S288c) GN=NSR1 PE=1 SV=1 - [NSR1_YEAST]	0.5072	1	19	19	44	19	18	23	21	0.5072	0.4541	40.59	439.06	414	44.5	4.93	P27476;YGR159C
ADH1	Alcohol dehydrogenase 1 OS=Saccharomyces cerevisiae (strain ATCC 204508 / S288c) GN=ADH1 PE=1 SV=5 - [ADH1_YEAST]	0.5029	2	11	16	36	16	14	19	17	0.5029	0.5029	30.05	496.15	348	36.8	6.68	P00330;YOL086C
SPT16	FACT complex subunit SPT16 OS=Saccharomyces cerevisiae (strain ATCC 204508 / S288c) GN=SPT16 PE=1 SV=1 - [SPT16_YEAST]	0.487	1	49	49	128	49	44	65	63	0.487	0.4686	135.5	1690.01	1035	118.6	5.1	P32558;YGL207W
HRR25	Casein kinase I homolog HRR25 OS=Saccharomyces cerevisiae (strain ATCC 204508 / S288c) GN=HRR25 PE=1 SV=1 - [HRR25_YEAST]	0.4818	1	20	20	90	20	20	46	44	0.4818	0.4818	82.25	982.34	494	57.3	9.26	P29295;YPL204W
DED1	ATP-dependent RNA helicase DED1 OS=Saccharomyces cerevisiae (strain ATCC 204508 / S288c) GN=DED1 PE=1 SV=2 - [DED1_YEAST]	0.4752	2	21	22	54	22	22	27	27	0.4752	0.4752	44.43	658.95	604	65.5	7.83	P06634;YOR204W
TEF1	Elongation factor 1-alpha OS=Saccharomyces cerevisiae (strain ATCC 204508 / S288c) GN=TEF1 PE=1 SV=1 - [EF1A_YEAST]	0.4738	1	18	18	66	18	17	34	32	0.4738	0.4585	58.98	846.1	458	50	9.04	P02994;YBR118W
RPP1B	60S acidic ribosomal protein P1-beta OS=Saccharomyces cerevisiae (strain ATCC 204508 / S288c) GN=RPP1B PE=1 SV=3 - [RLA3_YEAST]	0.4717	1	2	2	4	2	2	2	2	0.4717	0.4717	8.67	124.8	106	10.7	4.01	P10622;YDL130W
RPL22A	60S ribosomal protein L22-A OS=Saccharomyces cerevisiae (strain ATCC 204508 / S288c) GN=RPL22A PE=1 SV=3 - [RL22A_YEAST]	0.4711	2	3	3	7	3	2	4	3	0.4711	0.4132	5.95	162.33	121	13.7	6.14	P05749;YLR061W
ASC1	Guanine nucleotide-binding protein subunit beta-like protein OS=Saccharomyces cerevisiae (strain ATCC 204508 / S288c) GN=ASC1 PE=1 SV=4 - [GBLP_YEAST]	0.4702	1	13	13	39	13	12	21	18	0.4702	0.4702	38.51	509.42	319	34.8	6.24	P38011;YMR116C
RPS29B	40S ribosomal protein S29-B OS=Saccharomyces cerevisiae (strain ATCC 204508 / S288c) GN=RPS29B PE=1 SV=3 - [RS29B_YEAST]	0.4643	1	3	3	8	3	3	4	4	0.4643	0.4643	7.57	116.67	56	6.7	10.01	P41058;YDL061C
RPL31A	60S ribosomal protein L31-A OS=Saccharomyces cerevisiae (strain ATCC 204508 / S288c) GN=RPL31A PE=1 SV=1 - [RL31A_YEAST]	0.4602	1	1	6	13	6	4	8	5	0.4602	0.3717	19.37	173.86	113	12.9	9.99	P0C2H8;YDL075W
RPL31B	60S ribosomal protein L31-B OS=Saccharomyces cerevisiae (strain ATCC 204508 / S288c) GN=RPL31B PE=1 SV=1 - [RL31B_YEAST]	0.4602	1	1	6	12	6	4	7	5	0.4602	0.3717	15.48	173.86	113	13	9.99	P0C2H9;YLR406C
RPS23A	40S ribosomal protein S23-A OS=Saccharomyces cerevisiae (strain ATCC 204508 / S288c) GN=RPS23A PE=1 SV=1 - [RS23A_YEAST]	0.4483	1	5	5	10	4	4	5	5	0.3862	0.4	13.83	176.34	145	16	10.73	P0CX29;YGR118W
RPS10B	40S ribosomal protein S10-B OS=Saccharomyces cerevisiae (strain ATCC 204508 / S288c) GN=RPS10B PE=1 SV=1 - [RS10B_YEAST]	0.4476	2	4	4	8	4	4	4	4	0.4476	0.4476	7.06	120.83	105	12.7	9.07	P46784;YMR230W
CKA1	Casein kinase II subunit alpha OS=Saccharomyces cerevisiae (strain ATCC 204508 / S288c) GN=CKA1 PE=1 SV=1 - [CSK21_YEAST]	0.4382	1	16	16	36	16	15	19	17	0.4382	0.4194	20.23	362.6	372	44.6	8.59	P15790;YIL035C
RPS30A	40S ribosomal protein S30-A OS=Saccharomyces cerevisiae (strain ATCC 204508 / S288c) GN=RPS30A PE=1 SV=1 - [RS30A_YEAST]	0.4286	1	4	4	6	4	2	4	2	0.4286	0.3016	4.11	76.69	63	7.1	11.68	P0CX33;YLR287C-A
RTT107	Regulator of Ty1 transposition protein 107 OS=Saccharomyces cerevisiae (strain ATCC 204508 / S288c) GN=RTT107 PE=1 SV=1 - [RT107_YEAST]	0.4252	1	38	38	91	37	34	47	44	0.4215	0.3813	74.99	1092.79	1070	122.9	7.75	P38850;YHR154W
RTT101	Regulator of Ty1 transposition protein 101 OS=Saccharomyces cerevisiae (strain ATCC 204508 / S288c) GN=RTT101 PE=1 SV=1 - [CUL8_YEAST]	0.4252	1	33	33	85	33	28	45	40	0.4252	0.3658	72.57	1010.17	842	99.3	7.55	P47050;YJL047C
MRPL19	54S ribosomal protein L19, mitochondrial OS=Saccharomyces cerevisiae (strain ATCC 204508 / S288c) GN=MRPL19 PE=1 SV=1 - [RM19_YEAST]	0.4241	1	5	5	11	5	4	6	5	0.4241	0.3797	2.35	112.27	158	16.7	9.88	P53875;YNL185C
HRT1	RING-box protein HRT1 OS=Saccharomyces cerevisiae (strain ATCC 204508 / S288c) GN=HRT1 PE=1 SV=1 - [RBX1_YEAST]	0.4215	1	3	3	10	3	3	5	5	0.4215	0.4215	8.49	130.27	121	13.9	5.81	Q08273;YOL133W
RPS28B	40S ribosomal protein S28-B OS=Saccharomyces cerevisiae (strain ATCC 204508 / S288c) GN=RPS28B PE=1 SV=1 - [RS28B_YEAST]	0.4179	2	3	3	5	2	3	2	3	0.3134	0.4179	2.05	83.45	67	7.6	10.78	P0C0X0;YLR264W
RPS27A	40S ribosomal protein S27-A OS=Saccharomyces cerevisiae (strain ATCC 204508 / S288c) GN=RPS27A PE=1 SV=1 - [RS27_YEAST]	0.378	2	3	3	5	2	2	2	3	0.1829	0.2927	2.18	104.84	82	8.9	9.14	P35997;YKL156W
PET130	Protein PET130 OS=Saccharomyces cerevisiae (strain ATCC 204508 / S288c) GN=PET130 PE=1 SV=1 - [PT130_YEAST]	0.3775	1	12	12	21	12	9	12	9	0.3775	0.2911	5.57	134.35	347	39.8	9.74	P47065;YJL023C
AHP1	Peroxiredoxin type-2 OS=Saccharomyces cerevisiae (strain ATCC 204508 / S288c) GN=AHP1 PE=1 SV=4 - [AHP1_YEAST]	0.3693	1	4	4	9	4	3	5	4	0.3693	0.3068	11.4	211.94	176	19.1	5.16	P38013;YLR109W
GCD11	Eukaryotic translation initiation factor 2 subunit gamma OS=Saccharomyces cerevisiae (strain ATCC 204508 / S288c) GN=GCD11 PE=1 SV=1 - [IF2G_YEAST]	0.3681	1	16	16	33	16	16	17	16	0.3681	0.3681	20.9	364.62	527	57.8	6.8	P32481;YER025W
TUB3	Tubulin alpha-3 chain OS=Saccharomyces cerevisiae (strain ATCC 204508 / S288c) GN=TUB3 PE=1 SV=1 - [TBA3_YEAST]	0.364	1	7	12	21	12	8	13	8	0.364	0.2629	16.71	204.34	445	49.7	5.16	P09734;YML124C
NOP12	Nucleolar protein 12 OS=Saccharomyces cerevisiae (strain ATCC 204508 / S288c) GN=NOP12 PE=1 SV=1 - [NOP12_YEAST]	0.3595	1	15	15	33	14	13	18	15	0.3573	0.3203	24.68	335.39	459	51.9	9.44	Q08208;YOL041C
TAL1	Transaldolase OS=Saccharomyces cerevisiae (strain ATCC 204508 / S288c) GN=TAL1 PE=1 SV=4 - [TAL1_YEAST]	0.3582	1	10	10	19	10	9	10	9	0.3582	0.3313	12.31	325.09	335	37	6.43	P15019;YLR354C
TIF1	ATP-dependent RNA helicase eIF4A OS=Saccharomyces cerevisiae (strain ATCC 204508 / S288c) GN=TIF1 PE=1 SV=3 - [IF4A_YEAST]	0.3544	1	12	12	24	12	9	14	10	0.3544	0.2911	17.87	246.97	395	44.7	5.12	P10081;YJL138C
RPL18A	60S ribosomal protein L18-A OS=Saccharomyces cerevisiae (strain ATCC 204508 / S288c) GN=RPL18A PE=1 SV=1 - [RL18A_YEAST]	0.3495	1	7	7	14	7	5	8	6	0.3495	0.2796	14.08	204.49	186	20.6	11.71	P0CX49;YNL301C
RPL40A	Ubiquitin-60S ribosomal protein L40 OS=Saccharomyces cerevisiae (strain ATCC 204508 / S288c) GN=RPL40A PE=1 SV=1 - [RL401_YEAST]	0.3438	2	1	4	10	4	4	5	5	0.3438	0.3438	12.53	118.69	128	14.5	9.83	P0CH08;YIL148W
ILV5	Ketol-acid reductoisomerase, mitochondrial OS=Saccharomyces cerevisiae (strain ATCC 204508 / S288c) GN=ILV5 PE=1 SV=1 - [ILV5_YEAST]	0.3392	1	10	10	23	10	10	12	11	0.3392	0.3392	13.77	299	395	44.3	9.04	P06168;YLR355C
RPS31	Ubiquitin-40S ribosomal protein S31 OS=Saccharomyces cerevisiae (strain ATCC 204508 / S288c) GN=RPS31 PE=1 SV=3 - [RS27A_YEAST]	0.3355	2	1	4	10	4	4	5	5	0.3355	0.3355	12.38	136.31	152	17.2	9.86	P05759;YLR167W
RPG1	Eukaryotic translation initiation factor 3 subunit A OS=Saccharomyces cerevisiae (strain ATCC 204508 / S288c) GN=RPG1 PE=1 SV=1 - [EIF3A_YEAST]	0.3351	1	31	31	65	31	28	35	30	0.3351	0.306	35.97	631.82	964	110.3	6.3	P38249;YBR079C
RPL38	60S ribosomal protein L38 OS=Saccharomyces cerevisiae (strain ATCC 204508 / S288c) GN=RPL38 PE=1 SV=1 - [RL38_YEAST]	0.3333	1	3	3	19	3	3	10	9	0.3333	0.3333	14.99	160.66	78	8.8	10.93	P49167;YLR325C
RPL37A	60S ribosomal protein L37-A OS=Saccharomyces cerevisiae (strain ATCC 204508 / S288c) GN=RPL37A PE=1 SV=2 - [RL37A_YEAST]	0.3295	1	4	4	7	4	3	4	3	0.3295	0.3182	2.14	91.06	88	9.8	11.63	P49166;YLR185W
RPL15A	60S ribosomal protein L15-A OS=Saccharomyces cerevisiae (strain ATCC 204508 / S288c) GN=RPL15A PE=1 SV=3 - [RL15A_YEAST]	0.3284	2	6	6	14	6	6	7	7	0.3284	0.3284	10.01	161.75	204	24.4	11.39	P05748;YLR029C
RPS26A	40S ribosomal protein S26-A OS=Saccharomyces cerevisiae (strain ATCC 204508 / S288c) GN=RPS26A PE=1 SV=1 - [RS26A_YEAST]	0.3277	2	4	4	7	3	4	3	4	0.2689	0.3277	6.19	103.82	119	13.5	10.76	P39938;YGL189C
MMS1	Methyl methanesulfonate-sensitivity protein 1 OS=Saccharomyces cerevisiae (strain ATCC 204508 / S288c) GN=MMS1 PE=1 SV=1 - [MMS1_YEAST]	0.3262	1	40	40	96	39	37	49	47	0.3134	0.3092	59.34	1093.1	1407	161.1	5.94	Q06211;YPR164W
RPS29A	40S ribosomal protein S29-A OS=Saccharomyces cerevisiae (strain ATCC 204508 / S288c) GN=RPS29A PE=1 SV=3 - [RS29A_YEAST]	0.3214	1	2	2	4	2	2	2	2	0.3214	0.3214	4.34	90.18	56	6.7	10.27	P41057;YLR388W
CTF4	DNA polymerase alpha-binding protein OS=Saccharomyces cerevisiae (strain ATCC 204508 / S288c) GN=CTF4 PE=1 SV=2 - [CTF4_YEAST]	0.3193	1	24	24	48	24	20	27	21	0.3193	0.2869	28.88	503.73	927	104.4	5.24	Q01454;YPR135W
BMH1	Protein BMH1 OS=Saccharomyces cerevisiae (strain ATCC 204508 / S288c) GN=BMH1 PE=1 SV=4 - [BMH1_YEAST]	0.3184	1	2	9	21	9	9	12	9	0.3184	0.3184	18.47	312.19	267	30.1	4.88	P29311;YER177W
HSP26	Heat shock protein 26 OS=Saccharomyces cerevisiae (strain ATCC 204508 / S288c) GN=HSP26 PE=1 SV=3 - [HSP26_YEAST]	0.3178	1	6	6	13	6	5	7	6	0.3178	0.3084	14.42	276.08	214	23.9	5.53	P15992;YBR072W
SAR1	Small COPII coat GTPase SAR1 OS=Saccharomyces cerevisiae (strain ATCC 204508 / S288c) GN=SAR1 PE=1 SV=1 - [SAR1_YEAST]	0.3158	1	5	5	10	5	5	5	5	0.3158	0.3158	10.3	171.03	190	21.4	5.38	P20606;YPL218W
RPL1A	60S ribosomal protein L1-A OS=Saccharomyces cerevisiae (strain ATCC 204508 / S288c) GN=RPL1A PE=1 SV=1 - [RL1A_YEAST]	0.3134	1	6	6	11	6	5	6	5	0.3134	0.2811	11.73	136.35	217	24.5	9.72	P0CX43;YGL135W
BMH2	Protein BMH2 OS=Saccharomyces cerevisiae (strain ATCC 204508 / S288c) GN=BMH2 PE=1 SV=3 - [BMH2_YEAST]	0.3114	1	2	9	21	9	9	12	9	0.3114	0.3114	16.82	271.84	273	31	4.88	P34730;YDR099W
NOP6	Nucleolar protein 6 OS=Saccharomyces cerevisiae (strain ATCC 204508 / S288c) GN=NOP6 PE=1 SV=1 - [NOP6_YEAST]	0.3111	1	6	6	12	6	6	6	6	0.3111	0.3111	4.57	81.21	225	25.2	10.08	Q07623;YDL213C
CKB2	Casein kinase II subunit beta' OS=Saccharomyces cerevisiae (strain ATCC 204508 / S288c) GN=CKB2 PE=1 SV=1 - [CSK2C_YEAST]	0.3101	1	8	8	13	7	6	7	6	0.2481	0.2558	10.05	137.53	258	29.8	6.05	P38930;YOR039W
STM1	Suppressor protein STM1 OS=Saccharomyces cerevisiae (strain ATCC 204508 / S288c) GN=STM1 PE=1 SV=3 - [STM1_YEAST]	0.3077	1	8	8	21	7	8	10	11	0.2674	0.3077	11.38	167.99	273	30	9.66	P39015;YLR150W
HYP2	Eukaryotic translation initiation factor 5A-1 OS=Saccharomyces cerevisiae (strain ATCC 204508 / S288c) GN=HYP2 PE=1 SV=3 - [IF5A1_YEAST]	0.3057	1	3	3	8	3	3	4	4	0.3057	0.3057	4.81	134.05	157	17.1	4.96	P23301;YEL034W
NOP56	Nucleolar protein 56 OS=Saccharomyces cerevisiae (strain ATCC 204508 / S288c) GN=NOP56 PE=1 SV=1 - [NOP56_YEAST]	0.3036	1	13	13	22	13	9	13	9	0.3036	0.2341	11.91	200.51	504	56.8	8.9	Q12460;YLR197W
CKA2	Casein kinase II subunit alpha' OS=Saccharomyces cerevisiae (strain ATCC 204508 / S288c) GN=CKA2 PE=1 SV=2 - [CSK22_YEAST]	0.295	1	9	9	21	9	7	12	9	0.295	0.2537	19.31	248.4	339	39.4	8.53	P19454;YOR061W
RRG8	Required for respiratory growth protein 8, mitochondrial OS=Saccharomyces cerevisiae (strain ATCC 204508 / S288c) GN=RRG8 PE=1 SV=1 - [RRG8_YEAST]	0.2924	1	7	7	11	7	4	7	4	0.2924	0.213	8.13	113.61	277	31.1	9.23	Q06109;YPR116W
RPC10	DNA-directed RNA polymerases I, II, and III subunit RPABC4 OS=Saccharomyces cerevisiae (strain ATCC 204508 / S288c) GN=RPC10 PE=1 SV=1 - [RPAB4_YEAST]	0.2857	1	1	1	2	1	1	1	1	0.2857	0.2857	1.87	30.85	70	7.7	9.76	P40422;YHR143W-A
HSC82	ATP-dependent molecular chaperone HSC82 OS=Saccharomyces cerevisiae (strain ATCC 204508 / S288c) GN=HSC82 PE=1 SV=4 - [HSC82_YEAST]	0.2851	2	21	21	39	19	18	20	19	0.2667	0.2582	13.7	350.29	705	80.8	4.83	P15108;YMR186W
TSA1	Peroxiredoxin TSA1 OS=Saccharomyces cerevisiae (strain ATCC 204508 / S288c) GN=TSA1 PE=1 SV=3 - [TSA1_YEAST]	0.2806	2	5	5	13	5	5	7	6	0.2806	0.2806	9.17	107.77	196	21.6	5.14	P34760;YML028W
HTA1	Histone H2A.1 OS=Saccharomyces cerevisiae (strain ATCC 204508 / S288c) GN=HTA1 PE=1 SV=2 - [H2A1_YEAST]	0.2803	3	3	3	7	3	2	4	3	0.2803	0.2273	7.08	77.48	132	14	10.67	P04911;YDR225W
SIS1	Protein SIS1 OS=Saccharomyces cerevisiae (strain ATCC 204508 / S288c) GN=SIS1 PE=1 SV=1 - [SIS1_YEAST]	0.2784	1	8	8	14	8	6	8	6	0.2784	0.2017	6.66	113.92	352	37.6	9.03	P25294;YNL007C
IRC19	Increased recombination centers protein 19 OS=Saccharomyces cerevisiae (strain ATCC 204508 / S288c) GN=IRC19 PE=2 SV=1 - [IRC19_YEAST]	0.2783	1	7	7	12	6	6	6	6	0.2435	0.2522	9.02	139.91	230	27.4	9.79	Q07843;YLL033W
RPS0A	40S ribosomal protein S0-A OS=Saccharomyces cerevisiae (strain ATCC 204508 / S288c) GN=RPS0A PE=1 SV=3 - [RSSA1_YEAST]	0.2778	1	1	5	14	5	3	8	6	0.2778	0.2183	20.18	130.39	252	28	4.72	P32905;YGR214W
MRT4	mRNA turnover protein 4 OS=Saccharomyces cerevisiae (strain ATCC 204508 / S288c) GN=MRT4 PE=1 SV=1 - [MRT4_YEAST]	0.2754	1	6	6	11	6	5	6	5	0.2754	0.25	10.72	162.05	236	27	8.56	P33201;YKL009W
YRA1	RNA annealing protein YRA1 OS=Saccharomyces cerevisiae (strain ATCC 204508 / S288c) GN=YRA1 PE=1 SV=2 - [YRA1_YEAST]	0.2743	1	6	6	11	6	5	6	5	0.2743	0.2168	2.48	135.98	226	24.9	11.33	Q12159;YDR381W
NOP13	Nucleolar protein 13 OS=Saccharomyces cerevisiae (strain ATCC 204508 / S288c) GN=NOP13 PE=1 SV=2 - [NOP13_YEAST]	0.273	1	11	11	22	11	10	12	10	0.273	0.2556	10.1	149.5	403	45.6	9.29	P53883;YNL175C
RPL33A	60S ribosomal protein L33-A OS=Saccharomyces cerevisiae (strain ATCC 204508 / S288c) GN=RPL33A PE=1 SV=3 - [RL33A_YEAST]	0.2617	1	2	4	7	4	3	4	3	0.2617	0.2617	4.87	53.87	107	12.1	11.08	P05744;YPL143W
THG1	tRNA(His) guanylyltransferase OS=Saccharomyces cerevisiae (strain ATCC 204508 / S288c) GN=THG1 PE=1 SV=1 - [THG1_YEAST]	0.2616	1	6	6	10	6	4	6	4	0.2616	0.1772	1.77	49.61	237	27.7	8.19	P53215;YGR024C
RPA49	DNA-directed RNA polymerase I subunit RPA49 OS=Saccharomyces cerevisiae (strain ATCC 204508 / S288c) GN=RPA49 PE=1 SV=2 - [RPA49_YEAST]	0.253	1	9	9	15	9	6	9	6	0.253	0.1855	10.25	139.95	415	46.6	9.54	Q01080;YNL248C
RPL33B	60S ribosomal protein L33-B OS=Saccharomyces cerevisiae (strain ATCC 204508 / S288c) GN=RPL33B PE=1 SV=2 - [RL33B_YEAST]	0.2523	1	1	3	4	3	1	3	1	0.2523	0.1028	2.78	37.33	107	12.2	11.08	P41056;YOR234C
RPL19A	60S ribosomal protein L19-A OS=Saccharomyces cerevisiae (strain ATCC 204508 / S288c) GN=RPL19A PE=1 SV=1 - [RL19A_YEAST]	0.2487	1	5	5	11	5	4	6	5	0.2487	0.2063	8.86	116.65	189	21.7	11.36	P0CX82;YBL027W
RLP7	Ribosome biogenesis protein RLP7 OS=Saccharomyces cerevisiae (strain ATCC 204508 / S288c) GN=RLP7 PE=1 SV=1 - [RLP7_YEAST]	0.2453	1	7	7	13	7	6	7	6	0.2453	0.2236	5.67	72.74	322	36.5	9.45	P40693;YNL002C
YOR169C	Putative uncharacterized protein YOR169C OS=Saccharomyces cerevisiae (strain ATCC 204508 / S288c) GN=YOR169C PE=5 SV=1 - [YO169_YEAST]	0.2403	1	1	1	1	1		1		0.2403		0		154	18.7	9.25	Q08540
YEF3	Elongation factor 3A OS=Saccharomyces cerevisiae (strain ATCC 204508 / S288c) GN=YEF3 PE=1 SV=4 - [EF3A_YEAST]	0.2395	1	17	23	56	23	22	30	26	0.2395	0.2328	48.31	714.83	1044	115.9	6.05	P16521;YLR249W
YCR016W	Uncharacterized protein YCR016W OS=Saccharomyces cerevisiae (strain ATCC 204508 / S288c) GN=YCR016W PE=1 SV=2 - [YCQ6_YEAST]	0.2379	2	7	7	16	7	7	8	8	0.2379	0.2379	7.7	190.86	290	33.6	7.93	P25617;YCR016W
MCM3	DNA replication licensing factor MCM3 OS=Saccharomyces cerevisiae (strain ATCC 204508 / S288c) GN=MCM3 PE=1 SV=1 - [MCM3_YEAST]	0.2327	1	17	17	36	17	17	18	18	0.2327	0.2327	12.89	294.55	971	107.5	5.45	P24279;YEL032W
DPB2	ATP-dependent RNA helicase DBP2 OS=Saccharomyces cerevisiae (strain ATCC 204508 / S288c) GN=DBP2 PE=1 SV=1 - [DBP2_YEAST]	0.2289	1	10	11	27	11	10	14	13	0.2289	0.2125	23.41	332.39	546	61	8.78	P24783;YNL112W
NOP58	Nucleolar protein 58 OS=Saccharomyces cerevisiae (strain ATCC 204508 / S288c) GN=NOP58 PE=1 SV=1 - [NOP58_YEAST]	0.225	1	10	10	21	10	9	11	10	0.225	0.2094	17.28	380.86	511	56.9	8.94	Q12499;YOR310C
GBP2	Single-strand telomeric DNA-binding protein GBP2 OS=Saccharomyces cerevisiae (strain ATCC 204508 / S288c) GN=GBP2 PE=1 SV=1 - [GBP2_YEAST]	0.2248	1	9	9	20	9	9	10	10	0.2248	0.2248	10.47	186.54	427	48.7	6.28	P25555;YCL011C
YPT1	GTP-binding protein YPT1 OS=Saccharomyces cerevisiae (strain ATCC 204508 / S288c) GN=YPT1 PE=1 SV=2 - [YPT1_YEAST]	0.2233	2	4	5	10	5	4	6	4	0.2233	0.1893	0	96.4	206	23.2	5.33	P01123;YFL038C
YPR010C-A	UPF0495 protein YPR010C-A OS=Saccharomyces cerevisiae (strain ATCC 204508 / S288c) GN=YPR010C-A PE=3 SV=1 - [YP010_YEAST]	0.2222	1	1	1	2	1	1	1	1	0.2222	0.2222	0	20.59	72	7.9	8.73	A5Z2X5;YPR010C-A
RPL24A	60S ribosomal protein L24-A OS=Saccharomyces cerevisiae (strain ATCC 204508 / S288c) GN=RPL24A PE=1 SV=1 - [RL24A_YEAST]	0.2194	1	2	4	8	4	4	4	4	0.2194	0.2194	6.42	133.36	155	17.6	11.28	P04449;YGL031C
RPL24B	60S ribosomal protein L24-B OS=Saccharomyces cerevisiae (strain ATCC 204508 / S288c) GN=RPL24B PE=1 SV=1 - [RL24B_YEAST]	0.2194	1	2	4	8	4	4	4	4	0.2194	0.2194	5.95	108.91	155	17.5	11.37	P24000;YGR148C
RPC40	DNA-directed RNA polymerases I and III subunit RPAC1 OS=Saccharomyces cerevisiae (strain ATCC 204508 / S288c) GN=RPC40 PE=1 SV=1 - [RPAC1_YEAST]	0.2179	1	7	7	16	7	7	8	8	0.2179	0.2179	10.83	173.03	335	37.7	5.52	P07703;YPR110C
TIF11	Eukaryotic translation initiation factor 1A OS=Saccharomyces cerevisiae (strain ATCC 204508 / S288c) GN=TIF11 PE=1 SV=1 - [IF1A_YEAST]	0.2157	1	3	3	5	3	2	3	2	0.2157	0.1503	0	21.32	153	17.4	4.83	P38912;YMR260C
SEC4	Ras-related protein SEC4 OS=Saccharomyces cerevisiae (strain ATCC 204508 / S288c) GN=SEC4 PE=1 SV=1 - [SEC4_YEAST]	0.214	2	3	4	6	4	2	4	2	0.214	0.107	2.1	54.47	215	23.5	7.09	P07560;YFL005W
YHB1	Flavohemoprotein OS=Saccharomyces cerevisiae (strain ATCC 204508 / S288c) GN=YHB1 PE=1 SV=2 - [FHP_YEAST]	0.213	1	6	6	12	6	6	6	6	0.213	0.213	3.86	104.33	399	44.6	6.28	P39676;YGR234W
IPP1	Inorganic pyrophosphatase OS=Saccharomyces cerevisiae (strain ATCC 204508 / S288c) GN=IPP1 PE=1 SV=4 - [IPYR_YEAST]	0.2125	2	5	5	9	5	4	5	4	0.2125	0.1533	2.54	105.73	287	32.3	5.58	P00817;YBR011C
YDJ1	Mitochondrial protein import protein MAS5 OS=Saccharomyces cerevisiae (strain ATCC 204508 / S288c) GN=YDJ1 PE=1 SV=1 - [MAS5_YEAST]	0.2103	1	6	6	11	6	5	6	5	0.2103	0.1907	5.27	56.54	409	44.6	6.3	P25491;YNL064C
PNO1	Pre-rRNA-processing protein PNO1 OS=Saccharomyces cerevisiae (strain ATCC 204508 / S288c) GN=PNO1 PE=1 SV=1 - [PNO1_YEAST]	0.208	1	5	5	11	4	5	5	6	0.1825	0.208	5.73	98.66	274	30.3	9.07	Q99216;YOR145C
SER3	D-3-phosphoglycerate dehydrogenase 1 OS=Saccharomyces cerevisiae (strain ATCC 204508 / S288c) GN=SER3 PE=1 SV=1 - [SERA_YEAST]	0.2026	2	8	8	14	7	7	7	7	0.1812	0.1727	3.96	99.55	469	51.2	5.57	P40054;YER081W
TUB1	Tubulin alpha-1 chain OS=Saccharomyces cerevisiae (strain ATCC 204508 / S288c) GN=TUB1 PE=1 SV=2 - [TBA1_YEAST]	0.1991	1	2	7	13	7	6	7	6	0.1991	0.1834	10.08	170.13	447	49.8	5.07	P09733;YML085C
GCD14	tRNA (adenine(58)-N(1))-methyltransferase catalytic subunit TRM61 OS=Saccharomyces cerevisiae (strain ATCC 204508 / S288c) GN=GCD14 PE=1 SV=1 - [TRM61_YEAST]	0.1984	2	7	7	12	7	5	7	5	0.1984	0.1645	5.71	150.98	383	43.9	7.59	P46959;YJL125C
MCM4	DNA replication licensing factor MCM4 OS=Saccharomyces cerevisiae (strain ATCC 204508 / S288c) GN=MCM4 PE=1 SV=2 - [MCM4_YEAST]	0.1972	1	17	17	32	17	15	17	15	0.1972	0.179	16.97	319.6	933	104.9	6.21	P30665;YPR019W
RPL39	60S ribosomal protein L39 OS=Saccharomyces cerevisiae (strain ATCC 204508 / S288c) GN=RPL39 PE=1 SV=3 - [RL39_YEAST]	0.1961	1	1	1	2	1	1	1	1	0.1961	0.1961	0	16.46	51	6.3	12.56	P04650;YJL189W
YPL260W	UPF0662 protein YPL260W OS=Saccharomyces cerevisiae (strain ATCC 204508 / S288c) GN=YPL260W PE=1 SV=1 - [YP260_YEAST]	0.1942	1	11	11	26	11	11	14	12	0.1942	0.1942	21.34	276.4	551	62.7	5.12	Q08977;YPL260W
MIS1	C-1-tetrahydrofolate synthase, mitochondrial OS=Saccharomyces cerevisiae (strain ATCC 204508 / S288c) GN=MIS1 PE=1 SV=1 - [C1TM_YEAST]	0.1908	1	14	15	28	15	11	16	12	0.1908	0.1313	19.27	257.73	975	106.2	8.66	P09440;YBR084W
TY1B	Transposon Ty1-LR2 Gag-Pol polyprotein OS=Saccharomyces cerevisiae (strain ATCC 204508 / S288c) GN=TY1B-LR2 PE=3 SV=1 - [YL12B_YEAST]	0.1897	51	14	26	58	26	24	31	27	0.1897	0.1738	42.19	621.67	1755	198.4	8.06	P0C2I5;YLR157C-B
PSA1	Mannose-1-phosphate guanyltransferase OS=Saccharomyces cerevisiae (strain ATCC 204508 / S288c) GN=PSA1 PE=1 SV=2 - [MPG1_YEAST]	0.1884	1	5	5	10	5	5	5	5	0.1884	0.1884	8.31	119.78	361	39.5	6.34	P41940;YDL055C
TEF4	Elongation factor 1-gamma 2 OS=Saccharomyces cerevisiae (strain ATCC 204508 / S288c) GN=TEF4 PE=1 SV=1 - [EF1G2_YEAST]	0.182	1	6	6	10	6	4	6	4	0.182	0.1359	9.95	227.31	412	46.5	7.87	P36008;YKL081W
SSZ1	Ribosome-associated complex subunit SSZ1 OS=Saccharomyces cerevisiae (strain ATCC 204508 / S288c) GN=SSZ1 PE=1 SV=2 - [SSZ1_YEAST]	0.1803	1	8	8	14	8	6	8	6	0.1803	0.1357	8.47	137.62	538	58.2	5.05	P38788;YHR064C
PDB1	Pyruvate dehydrogenase E1 component subunit beta, mitochondrial OS=Saccharomyces cerevisiae (strain ATCC 204508 / S288c) GN=PDB1 PE=1 SV=2 - [ODPB_YEAST]	0.1803	1	5	5	10	5	5	5	5	0.1803	0.1803	4.45	105.23	366	40	5.3	P32473;YBR221C
EFB1	Elongation factor 1-beta OS=Saccharomyces cerevisiae (strain ATCC 204508 / S288c) GN=EFB1 PE=1 SV=4 - [EF1B_YEAST]	0.1796	1	3	3	6	3	3	3	3	0.1796	0.1796	0	69.24	206	22.6	4.45	P32471;YAL003W
HHT1	Histone H3 OS=Saccharomyces cerevisiae (strain ATCC 204508 / S288c) GN=HHT1 PE=1 SV=2 - [H3_YEAST]	0.1765	1	3	3	5	2	3	2	3	0.125	0.1765	4.49	57.73	136	15.3	11.43	P61830;YBR010W
NPL3	Nucleolar protein 3 OS=Saccharomyces cerevisiae (strain ATCC 204508 / S288c) GN=NPL3 PE=1 SV=1 - [NOP3_YEAST]	0.1763	1	6	6	10	6	4	6	4	0.1763	0.0918	1.89	56.55	414	45.4	5.54	Q01560;YDR432W
GAR1	H/ACA ribonucleoprotein complex subunit 1 OS=Saccharomyces cerevisiae (strain ATCC 204508 / S288c) GN=GAR1 PE=1 SV=1 - [GAR1_YEAST]	0.1756	1	3	3	6	3	3	3	3	0.1756	0.1756	6.52	99.21	205	21.5	11.46	P28007;YHR089C
CBF5	H/ACA ribonucleoprotein complex subunit 4 OS=Saccharomyces cerevisiae (strain ATCC 204508 / S288c) GN=CBF5 PE=1 SV=1 - [CBF5_YEAST]	0.1718	1	7	7	14	7	5	8	6	0.1718	0.1491	13.18	139.83	483	54.7	8.9	P33322;YLR175W
RRP3	ATP-dependent rRNA helicase RRP3 OS=Saccharomyces cerevisiae (strain ATCC 204508 / S288c) GN=RRP3 PE=1 SV=2 - [RRP3_YEAST]	0.1717	1	9	9	18	8	8	9	9	0.1577	0.1577	6.5	148.78	501	55.9	9.16	P38712;YHR065C
MCM7	DNA replication licensing factor MCM7 OS=Saccharomyces cerevisiae (strain ATCC 204508 / S288c) GN=MCM7 PE=1 SV=4 - [MCM7_YEAST]	0.1716	1	11	11	21	11	10	11	10	0.1716	0.1538	12.52	201.75	845	94.9	5.3	P38132;YBR202W
LAT1	Dihydrolipoyllysine-residue acetyltransferase component of pyruvate dehydrogenase complex, mitochondrial OS=Saccharomyces cerevisiae (strain ATCC 204508 / S288c) GN=LAT1 PE=1 SV=1 - [ODP2_YEAST]	0.1701	1	8	8	13	8	5	8	5	0.1701	0.112	5.47	136.92	482	51.8	7.8	P12695;YNL071W
RPF2	Ribosome biogenesis protein RPF2 OS=Saccharomyces cerevisiae (strain ATCC 204508 / S288c) GN=RPF2 PE=1 SV=1 - [RPF2_YEAST]	0.1686	1	5	5	10	5	5	5	5	0.1686	0.1686	6.23	144.99	344	39.6	9	P36160;YKR081C
DBP3	ATP-dependent RNA helicase DBP3 OS=Saccharomyces cerevisiae (strain ATCC 204508 / S288c) GN=DBP3 PE=1 SV=2 - [DBP3_YEAST]	0.1683	1	8	8	14	8	6	8	6	0.1683	0.1396	10.85	126.67	523	58.8	9.13	P20447;YGL078C
HOM2	Aspartate-semialdehyde dehydrogenase OS=Saccharomyces cerevisiae (strain ATCC 204508 / S288c) GN=HOM2 PE=1 SV=1 - [DHAS_YEAST]	0.1671	1	5	5	14	5	5	7	7	0.1671	0.1671	11.32	82.53	365	39.5	6.73	P13663;YDR158W
NOP4	Nucleolar protein 4 OS=Saccharomyces cerevisiae (strain ATCC 204508 / S288c) GN=NOP4 PE=1 SV=1 - [NOP4_YEAST]	0.1664	1	10	10	19	10	9	10	9	0.1664	0.1518	10.68	190.24	685	77.8	9.06	P37838;YPL043W
RPA190	DNA-directed RNA polymerase I subunit RPA190 OS=Saccharomyces cerevisiae (strain ATCC 204508 / S288c) GN=RPA190 PE=1 SV=2 - [RPA1_YEAST]	0.1653	1	22	23	46	23	21	24	22	0.1653	0.155	26.14	476.24	1664	186.3	7.08	P10964;YOR341W
PUF6	Pumilio homology domain family member 6 OS=Saccharomyces cerevisiae (strain ATCC 204508 / S288c) GN=PUF6 PE=1 SV=1 - [PUF6_YEAST]	0.1646	1	10	10	25	10	10	13	12	0.1646	0.1646	12.36	181.92	656	75.1	6.89	Q04373;YDR496C
MET6	5-methyltetrahydropteroyltriglutamate--homocysteine methyltransferase OS=Saccharomyces cerevisiae (strain ATCC 204508 / S288c) GN=MET6 PE=1 SV=4 - [METE_YEAST]	0.1617	1	10	10	20	10	10	10	10	0.1617	0.1617	14.37	237.26	767	85.8	6.47	P05694;YER091C
AIM1	Altered inheritance of mitochondria protein 1 OS=Saccharomyces cerevisiae (strain ATCC 204508 / S288c) GN=AIM1 PE=1 SV=1 - [AIM1_YEAST]	0.161	1	1	1	1	1		1		0.161		0		118	13.3	9.94	P39724
RSM23	37S ribosomal protein S23, mitochondrial OS=Saccharomyces cerevisiae (strain ATCC 204508 / S288c) GN=RSM23 PE=1 SV=3 - [RT23_YEAST]	0.16	1	7	7	13	7	6	7	6	0.16	0.1422	2.02	85.74	450	50.8	9.73	Q01163;YGL129C
BGL2	Glucan 1,3-beta-glucosidase OS=Saccharomyces cerevisiae (strain ATCC 204508 / S288c) GN=BGL2 PE=1 SV=1 - [BGL2_YEAST]	0.1597	1	4	4	7	4	3	4	3	0.1597	0.1086	1.62	55.31	313	34.1	4.51	P15703;YGR282C
MBF1	Multiprotein-bridging factor 1 OS=Saccharomyces cerevisiae (strain ATCC 204508 / S288c) GN=MBF1 PE=1 SV=2 - [MBF1_YEAST]	0.1589	1	2	2	4	2	2	2	2	0.1589	0.1589	1.63	27.37	151	16.4	10.61	O14467;YOR298C-A
MET17	Protein MET17 OS=Saccharomyces cerevisiae (strain ATCC 204508 / S288c) GN=MET17 PE=1 SV=3 - [MET17_YEAST]	0.1577	1	6	6	12	5	5	6	6	0.1306	0.1306	7.1	115.65	444	48.6	6.43	P06106;YLR303W
HSP12	12 kDa heat shock protein OS=Saccharomyces cerevisiae (strain ATCC 204508 / S288c) GN=HSP12 PE=1 SV=1 - [HSP12_YEAST]	0.156	1	1	1	1	1		1		0.156		0		109	11.7	5.38	P22943
CDC48	Cell division control protein 48 OS=Saccharomyces cerevisiae (strain ATCC 204508 / S288c) GN=CDC48 PE=1 SV=3 - [CDC48_YEAST]	0.1557	1	12	12	21	11	10	11	10	0.1461	0.1389	14.54	266.21	835	91.9	4.94	P25694;YDL126C
GSP1	GTP-binding nuclear protein GSP1/CNR1 OS=Saccharomyces cerevisiae (strain ATCC 204508 / S288c) GN=GSP1 PE=1 SV=1 - [GSP1_YEAST]	0.1553	2	3	3	5	3	2	3	2	0.1553	0.0959	0	33.34	219	24.8	6.55	P32835;YLR293C
NOP10	H/ACA ribonucleoprotein complex subunit 3 OS=Saccharomyces cerevisiae (strain ATCC 204508 / S288c) GN=NOP10 PE=1 SV=1 - [NOP10_YEAST]	0.1552	1	1	1	2	1	1	1	1	0.1552	0.1552	2.07	45.42	58	6.6	10.17	Q6Q547;YHR072W-A
KRE33	UPF0202 protein KRE33 OS=Saccharomyces cerevisiae (strain ATCC 204508 / S288c) GN=KRE33 PE=1 SV=1 - [KRE33_YEAST]	0.1534	2	13	13	23	13	10	13	10	0.1534	0.125	15	225.76	1056	119.3	7.8	P53914;YNL132W
HOM6	Homoserine dehydrogenase OS=Saccharomyces cerevisiae (strain ATCC 204508 / S288c) GN=HOM6 PE=1 SV=1 - [DHOM_YEAST]	0.1532	1	4	4	7	4	3	4	3	0.1532	0.1309	1.74	70.52	359	38.5	7.44	P31116;YJR139C
RFC3	Replication factor C subunit 3 OS=Saccharomyces cerevisiae (strain ATCC 204508 / S288c) GN=RFC3 PE=1 SV=1 - [RFC3_YEAST]	0.1529	1	4	4	7	4	3	4	3	0.1529	0.1118	0	66.04	340	38.2	6.44	P38629;YNL290W
MRPS35	37S ribosomal protein S35, mitochondrial OS=Saccharomyces cerevisiae (strain ATCC 204508 / S288c) GN=MRPS35 PE=1 SV=1 - [RT35_YEAST]	0.1507	1	4	4	7	4	3	4	3	0.1507	0.1246	0	41.87	345	39.6	9.88	P53292;YGR165W
RIO2	Serine/threonine-protein kinase RIO2 OS=Saccharomyces cerevisiae (strain ATCC 204508 / S288c) GN=RIO2 PE=1 SV=1 - [RIO2_YEAST]	0.1506	1	5	5	10	5	5	5	5	0.1506	0.1506	6.12	76.27	425	49.1	5.29	P40160;YNL207W
DPS1	Aspartate--tRNA ligase, cytoplasmic OS=Saccharomyces cerevisiae (strain ATCC 204508 / S288c) GN=DPS1 PE=1 SV=3 - [SYDC_YEAST]	0.149	1	7	7	13	7	6	7	6	0.149	0.1311	6.53	170.06	557	63.5	6.58	P04802;YLL018C
DED81	Asparagine--tRNA ligase, cytoplasmic OS=Saccharomyces cerevisiae (strain ATCC 204508 / S288c) GN=DED81 PE=1 SV=1 - [SYNC_YEAST]	0.148	1	6	6	12	6	6	6	6	0.148	0.148	8.34	147.44	554	62.2	5.85	P38707;YHR019C
MCM2	DNA replication licensing factor MCM2 OS=Saccharomyces cerevisiae (strain ATCC 204508 / S288c) GN=MCM2 PE=1 SV=2 - [MCM2_YEAST]	0.1475	1	11	12	24	12	12	12	12	0.1475	0.1475	13.65	283.78	868	98.7	5.15	P29469;YBL023C
TIF6	Eukaryotic translation initiation factor 6 OS=Saccharomyces cerevisiae (strain ATCC 204508 / S288c) GN=TIF6 PE=1 SV=1 - [IF6_YEAST]	0.1469	1	3	3	6	3	3	3	3	0.1469	0.1469	3.36	66.45	245	26.4	4.64	Q12522;YPR016C
FPR3	FK506-binding nuclear protein OS=Saccharomyces cerevisiae (strain ATCC 204508 / S288c) GN=FPR3 PE=1 SV=2 - [FKBP3_YEAST]	0.146	2	4	4	6	4	2	4	2	0.146	0.0779	1.81	42.84	411	46.5	4.46	P38911;YML074C
ERG10	Acetyl-CoA acetyltransferase OS=Saccharomyces cerevisiae (strain ATCC 204508 / S288c) GN=ERG10 PE=1 SV=3 - [THIL_YEAST]	0.1457	1	4	4	7	4	3	4	3	0.1457	0.1131	1.98	84.03	398	41.7	7.39	P41338;YPL028W
IDH1	Isocitrate dehydrogenase [NAD] subunit 1, mitochondrial OS=Saccharomyces cerevisiae (strain ATCC 204508 / S288c) GN=IDH1 PE=1 SV=2 - [IDH1_YEAST]	0.1417	1	3	3	6	3	2	4	2	0.1417	0.0778	1.93	87.72	360	39.3	9	P28834;YNL037C
YGR169C	Uncharacterized protein YGR169C-A OS=Saccharomyces cerevisiae (strain ATCC 204508 / S288c) GN=YGR169C-A PE=1 SV=1 - [YG169_YEAST]	0.1413	1	1	1	1	1		1		0.1413		0		92	10.5	9.99	Q3E772
LSP1	Sphingolipid long chain base-responsive protein LSP1 OS=Saccharomyces cerevisiae (strain ATCC 204508 / S288c) GN=LSP1 PE=1 SV=1 - [LSP1_YEAST]	0.1408	1	3	4	8	4	4	4	4	0.1408	0.1408	6.01	120.88	341	38	4.7	Q12230;YPL004C
RPN11	26S proteasome regulatory subunit RPN11 OS=Saccharomyces cerevisiae (strain ATCC 204508 / S288c) GN=RPN11 PE=1 SV=1 - [RPN11_YEAST]	0.1405	1	4	4	8	4	4	4	4	0.1405	0.1405	2.26	81.51	306	34.4	6.19	P43588;YFR004W
RPL34B	60S ribosomal protein L34-B OS=Saccharomyces cerevisiae (strain ATCC 204508 / S288c) GN=RPL34B PE=1 SV=1 - [RL34B_YEAST]	0.1405	2	1	1	2	1	1	1	1	0.1405	0.1405	2.67	32.88	121	13.6	10.83	P40525;YIL052C
ZUO1	Zuotin OS=Saccharomyces cerevisiae (strain ATCC 204508 / S288c) GN=ZUO1 PE=1 SV=1 - [ZUO1_YEAST]	0.1386	1	5	5	9	5	4	5	4	0.1386	0.1201	1.95	93.55	433	49	8.25	P32527;YGR285C
RNR2	Ribonucleoside-diphosphate reductase small chain 1 OS=Saccharomyces cerevisiae (strain ATCC 204508 / S288c) GN=RNR2 PE=1 SV=2 - [RIR2_YEAST]	0.1378	1	5	5	8	5	3	5	3	0.1378	0.0952	5.62	81.35	399	46.1	5.25	P09938;YJL026W
HAS1	ATP-dependent RNA helicase HAS1 OS=Saccharomyces cerevisiae (strain ATCC 204508 / S288c) GN=HAS1 PE=1 SV=1 - [HAS1_YEAST]	0.1366	1	6	6	11	6	5	6	5	0.1366	0.1149	5.03	88.93	505	56.7	9.33	Q03532;YMR290C
IMD3	Inosine-5'-monophosphate dehydrogenase 3 OS=Saccharomyces cerevisiae (strain ATCC 204508 / S288c) GN=IMD3 PE=1 SV=1 - [IMDH3_YEAST]	0.1358	3	2	5	9	5	3	6	3	0.1358	0.0937	0	24.37	523	56.5	7.4	P50095;YLR432W
RPT6	26S protease regulatory subunit 8 homolog OS=Saccharomyces cerevisiae (strain ATCC 204508 / S288c) GN=RPT6 PE=1 SV=4 - [PRS8_YEAST]	0.1358	1	4	5	8	5	3	5	3	0.1358	0.0864	2.3	95.73	405	45.2	9.01	Q01939;YGL048C
RFC5	Replication factor C subunit 5 OS=Saccharomyces cerevisiae (strain ATCC 204508 / S288c) GN=RFC5 PE=1 SV=1 - [RFC5_YEAST]	0.1356	1	4	4	7	4	3	4	3	0.1356	0.113	3.97	70.46	354	39.9	8.21	P38251;YBR087W
ARG1	Argininosuccinate synthase OS=Saccharomyces cerevisiae (strain ATCC 204508 / S288c) GN=ARG1 PE=1 SV=3 - [ASSY_YEAST]	0.131	1	5	5	10	5	5	5	5	0.131	0.131	8.03	92.65	420	46.9	5.62	P22768;YOL058W
BCP1	Protein BCP1 OS=Saccharomyces cerevisiae (strain ATCC 204508 / S288c) GN=BCP1 PE=1 SV=1 - [BCP1_YEAST]	0.1307	1	3	3	4	3	1	3	1	0.1307	0.0671	2.91	88.81	283	32.6	4.83	Q06338;YDR361C
PPH21	Serine/threonine-protein phosphatase PP2A-1 catalytic subunit OS=Saccharomyces cerevisiae (strain ATCC 204508 / S288c) GN=PPH21 PE=1 SV=1 - [PP2A1_YEAST]	0.1301	2	3	3	3	3		3		0.1301		0		369	41.9	4.79	P23594
ACP1	Acyl carrier protein, mitochondrial OS=Saccharomyces cerevisiae (strain ATCC 204508 / S288c) GN=ACP1 PE=1 SV=1 - [ACPM_YEAST]	0.128	1	2	2	4	2	2	2	2	0.128	0.128	2.18	39.14	125	13.9	4.97	P32463;YKL192C
GIC2	GTPase-interacting component 2 OS=Saccharomyces cerevisiae (strain ATCC 204508 / S288c) GN=GIC2 PE=1 SV=1 - [GIC2_YEAST]	0.1279	1	4	4	4	4		4		0.1279		0		383	42.8	9.47	Q06648
CCT2	T-complex protein 1 subunit beta OS=Saccharomyces cerevisiae (strain ATCC 204508 / S288c) GN=CCT2 PE=1 SV=1 - [TCPB_YEAST]	0.1271	1	6	6	11	6	5	6	5	0.1271	0.1082	3.99	87.56	527	57.2	6.11	P39076;YIL142W
ATP16	ATP synthase subunit delta, mitochondrial OS=Saccharomyces cerevisiae (strain ATCC 204508 / S288c) GN=ATP16 PE=1 SV=1 - [ATPD_YEAST]	0.125	1	1	1	4	1	1	2	2	0.125	0.125	10.95	181.04	160	17	6.55	Q12165;YDL004W
CYS4	Cystathionine beta-synthase OS=Saccharomyces cerevisiae (strain ATCC 204508 / S288c) GN=CYS4 PE=1 SV=1 - [CBS_YEAST]	0.1243	1	5	5	11	5	4	6	5	0.1243	0.1085	7.68	126.04	507	56	6.7	P32582;YGR155W
URA3	Orotidine 5'-phosphate decarboxylase OS=Saccharomyces cerevisiae (strain ATCC 204508 / S288c) GN=URA3 PE=1 SV=2 - [PYRF_YEAST]	0.1236	1	3	3	7	2	3	3	4	0.0749	0.1236	0	38.57	267	29.2	7.36	P03962;YEL021W
LSM12	Protein LSM12 OS=Saccharomyces cerevisiae (strain ATCC 204508 / S288c) GN=LSM12 PE=1 SV=1 - [LSM12_YEAST]	0.123	1	2	2	2	2		2		0.123		0		187	21.3	9.39	P38828
NOG1	Nucleolar GTP-binding protein 1 OS=Saccharomyces cerevisiae (strain ATCC 204508 / S288c) GN=NOG1 PE=1 SV=1 - [NOG1_YEAST]	0.1221	1	7	7	11	7	4	7	4	0.1221	0.0649	1.84	86.21	647	74.4	8.79	Q02892;YPL093W
UTP23	rRNA-processing protein UTP23 OS=Saccharomyces cerevisiae (strain ATCC 204508 / S288c) GN=UTP23 PE=1 SV=1 - [UTP23_YEAST]	0.122	1	3	3	5	3	2	3	2	0.122	0.0906	1.93	49.64	254	28.8	10.04	Q12339;YOR004W
MCM5	Minichromosome maintenance protein 5 OS=Saccharomyces cerevisiae (strain ATCC 204508 / S288c) GN=MCM5 PE=1 SV=1 - [MCM5_YEAST]	0.1213	1	8	9	15	9	6	9	6	0.1213	0.089	6.43	124.86	775	86.4	5.71	P29496;YLR274W
KRR1	KRR1 small subunit processome component OS=Saccharomyces cerevisiae (strain ATCC 204508 / S288c) GN=KRR1 PE=1 SV=1 - [KRR1_YEAST]	0.1203	1	4	4	7	4	3	4	3	0.1203	0.0886	3.47	64.56	316	37.1	9.39	P25586;YCL059C
GCD10	tRNA (adenine(58)-N(1))-methyltransferase non-catalytic subunit TRM6 OS=Saccharomyces cerevisiae (strain ATCC 204508 / S288c) GN=GCD10 PE=1 SV=1 - [TRM6_YEAST]	0.1192	1	4	4	6	3	3	3	3	0.0774	0.0858	4.19	72.84	478	54.4	7.61	P41814;YNL062C
SLD5	DNA replication complex GINS protein SLD5 OS=Saccharomyces cerevisiae (strain ATCC 204508 / S288c) GN=SLD5 PE=1 SV=1 - [SLD5_YEAST]	0.119	1	3	3	4	2	2	2	2	0.0748	0.0986	0	27.27	294	33.9	4.84	Q03406;YDR489W
HRP1	Nuclear polyadenylated RNA-binding protein 4 OS=Saccharomyces cerevisiae (strain ATCC 204508 / S288c) GN=HRP1 PE=1 SV=1 - [HRP1_YEAST]	0.118	1	4	4	9	4	3	5	4	0.118	0.0674	5.15	101.68	534	59.6	5.66	Q99383;YOL123W
HXK2	Hexokinase-2 OS=Saccharomyces cerevisiae (strain ATCC 204508 / S288c) GN=HXK2 PE=1 SV=4 - [HXKB_YEAST]	0.1173	1	3	3	6	3	3	3	3	0.1173	0.1173	1.87	50.13	486	53.9	5.3	P04807;YGL253W
YPT32	GTP-binding protein YPT32/YPT11 OS=Saccharomyces cerevisiae (strain ATCC 204508 / S288c) GN=YPT32 PE=1 SV=3 - [YPT32_YEAST]	0.1171	2	2	2	4	2	1	3	1	0.1171	0.0676	1.67	49.71	222	24.5	5.49	P51996;YGL210W
RUB1	NEDD8-like protein RUB1 OS=Saccharomyces cerevisiae (strain ATCC 204508 / S288c) GN=RUB1 PE=1 SV=1 - [RUB1_YEAST]	0.1169	1	1	1	2	1	1	1	1	0.1169	0.1169	2.3	0	77	8.7	6.29	Q03919;YDR139C
RPA43	DNA-directed RNA polymerase I subunit RPA43 OS=Saccharomyces cerevisiae (strain ATCC 204508 / S288c) GN=RPA43 PE=1 SV=2 - [RPA43_YEAST]	0.1166	1	4	4	7	4	3	4	3	0.1166	0.092	1.72	46.02	326	36.2	4.92	P46669;YOR340C
PRB1	Cerevisin OS=Saccharomyces cerevisiae (strain ATCC 204508 / S288c) GN=PRB1 PE=1 SV=1 - [PRTB_YEAST]	0.1165	1	6	6	13	6	5	7	6	0.1165	0.0976	5.13	127.94	635	69.6	6.39	P09232;YEL060C
SHM2	Serine hydroxymethyltransferase, cytosolic OS=Saccharomyces cerevisiae (strain ATCC 204508 / S288c) GN=SHM2 PE=1 SV=2 - [GLYC_YEAST]	0.1151	1	4	4	7	3	4	3	4	0.0959	0.1151	2.67	79.28	469	52.2	7.43	P37291;YLR058C
YMR226C	Uncharacterized oxidoreductase YMR226C OS=Saccharomyces cerevisiae (strain ATCC 204508 / S288c) GN=YMR226C PE=1 SV=1 - [YM71_YEAST]	0.1124	1	2	2	2	2		2		0.1124		0		267	29.1	6.81	Q05016
GLC7	Serine/threonine-protein phosphatase PP1-2 OS=Saccharomyces cerevisiae (strain ATCC 204508 / S288c) GN=GLC7 PE=1 SV=1 - [PP12_YEAST]	0.1122	1	3	3	6	3	3	3	3	0.1122	0.1122	1.98	44.7	312	35.9	5.49	P32598;YER133W
MKT1	Protein MKT1 OS=Saccharomyces cerevisiae (strain ATCC 204508 / S288c) GN=MKT1 PE=1 SV=2 - [MKT1_YEAST]	0.1108	1	9	9	17	9	8	9	8	0.1108	0.1036	8.32	161.77	830	94.4	5.62	P40850;YNL085W
ERG20	Farnesyl pyrophosphate synthase OS=Saccharomyces cerevisiae (strain ATCC 204508 / S288c) GN=ERG20 PE=1 SV=2 - [FPPS_YEAST]	0.1108	1	4	4	8	4	4	4	4	0.1108	0.1108	0	67.49	352	40.5	5.47	P08524;YJL167W
IMD4	Inosine-5'-monophosphate dehydrogenase 4 OS=Saccharomyces cerevisiae (strain ATCC 204508 / S288c) GN=IMD4 PE=1 SV=1 - [IMDH4_YEAST]	0.1107	3	1	4	9	4	4	5	4	0.1107	0.1107	0	26.83	524	56.4	8.16	P50094;YML056C
ARF1	ADP-ribosylation factor 1 OS=Saccharomyces cerevisiae (strain ATCC 204508 / S288c) GN=ARF1 PE=1 SV=3 - [ARF1_YEAST]	0.1105	2	2	2	4	2	2	2	2	0.1105	0.1105	0	55.58	181	20.5	7.34	P11076;YDL192W
RPT3	26S protease regulatory subunit 6B homolog OS=Saccharomyces cerevisiae (strain ATCC 204508 / S288c) GN=RPT3 PE=1 SV=2 - [PRS6B_YEAST]	0.1098	1	3	4	7	4	3	4	3	0.1098	0.0818	1.63	47.55	428	47.9	5.53	P33298;YDR394W
MCX1	Mitochondrial clpX-like chaperone MCX1 OS=Saccharomyces cerevisiae (strain ATCC 204508 / S288c) GN=MCX1 PE=1 SV=1 - [MCX1_YEAST]	0.1096	1	5	5	8	4	4	4	4	0.0865	0.0923	2.02	70.82	520	57.9	7.75	P38323;YBR227C
NAM9	37S ribosomal protein NAM9, mitochondrial OS=Saccharomyces cerevisiae (strain ATCC 204508 / S288c) GN=NAM9 PE=1 SV=2 - [NAM9_YEAST]	0.1091	1	5	5	7	5	2	5	2	0.1091	0.0535	0	58.01	486	56.3	9.64	P27929;YNL137C
BFR2	Protein BFR2 OS=Saccharomyces cerevisiae (strain ATCC 204508 / S288c) GN=BFR2 PE=1 SV=1 - [BFR2_YEAST]	0.1086	1	4	4	8	4	4	4	4	0.1086	0.1086	0	62.77	534	61.2	4.78	Q06631;YDR299W
MGM101	Mitochondrial genome maintenance protein MGM101 OS=Saccharomyces cerevisiae (strain ATCC 204508 / S288c) GN=MGM101 PE=1 SV=1 - [MG101_YEAST]	0.1078	1	3	3	5	3	2	3	2	0.1078	0.0781	0	53.42	269	30.1	9.32	P32787;YJR144W
MRC1	Mediator of replication checkpoint protein 1 OS=Saccharomyces cerevisiae (strain ATCC 204508 / S288c) GN=MRC1 PE=1 SV=3 - [MRC1_YEAST]	0.1077	1	9	9	19	9	9	10	9	0.1077	0.1077	7.41	172.37	1096	124.3	5.3	P25588;YCL061C
ILV6	Acetolactate synthase small subunit, mitochondrial OS=Saccharomyces cerevisiae (strain ATCC 204508 / S288c) GN=ILV6 PE=1 SV=2 - [ILV6_YEAST]	0.1068	1	2	2	2	2		2		0.1068		0		309	34	6.52	P25605
POR1	Mitochondrial outer membrane protein porin 1 OS=Saccharomyces cerevisiae (strain ATCC 204508 / S288c) GN=POR1 PE=1 SV=4 - [VDAC1_YEAST]	0.106	1	3	3	5	3	2	3	2	0.106	0.0777	0	37.55	283	30.4	7.93	P04840;YNL055C
GEP5	Genetic interactor of prohibitin 5, mitochondrial OS=Saccharomyces cerevisiae (strain ATCC 204508 / S288c) GN=GEP5 PE=1 SV=1 - [GEP5_YEAST]	0.1058	1	3	3	5	3	2	3	2	0.1058	0.0683	3.92	66.61	293	33.8	9.47	Q12393;YLR091W
RLP24	Ribosome biogenesis protein RLP24 OS=Saccharomyces cerevisiae (strain ATCC 204508 / S288c) GN=RLP24 PE=1 SV=1 - [RLP24_YEAST]	0.1055	1	2	2	3	2	1	2	1	0.1055	0.0653	3.79	68.47	199	24	9.57	Q07915;YLR009W
FKH1	Fork head protein homolog 1 OS=Saccharomyces cerevisiae (strain ATCC 204508 / S288c) GN=FKH1 PE=1 SV=1 - [FKH1_YEAST]	0.1054	1	4	4	7	4	3	4	3	0.1054	0.0847	0	44.53	484	53.5	8.32	P40466;YIL131C
EIS1	Eisosome protein 1 OS=Saccharomyces cerevisiae (strain ATCC 204508 / S288c) GN=EIS1 PE=1 SV=1 - [EIS1_YEAST]	0.1044	1	8	8	15	8	7	8	7	0.1044	0.0854	1.91	135.1	843	93.3	6.34	Q05050;YMR031C
GAT1	Transcriptional regulatory protein GAT1 OS=Saccharomyces cerevisiae (strain ATCC 204508 / S288c) GN=GAT1 PE=1 SV=1 - [GAT1_YEAST]	0.1039	1	5	5	9	5	4	5	4	0.1039	0.0784	6.81	105.44	510	56.3	8.56	P43574;YFL021W
HSP10	10 kDa heat shock protein, mitochondrial OS=Saccharomyces cerevisiae (strain ATCC 204508 / S288c) GN=HSP10 PE=1 SV=1 - [CH10_YEAST]	0.1038	1	1	1	2	1	1	1	1	0.1038	0.1038	2.1	76.15	106	11.4	9	P38910;YOR020C
NAP1	Nucleosome assembly protein OS=Saccharomyces cerevisiae (strain ATCC 204508 / S288c) GN=NAP1 PE=1 SV=2 - [NAP1_YEAST]	0.1031	1	3	3	6	3	3	3	3	0.1031	0.1031	0	44.52	417	47.9	4.34	P25293;YKR048C
YKR096W	Uncharacterized protein YKR096W OS=Saccharomyces cerevisiae (strain ATCC 204508 / S288c) GN=YKR096W PE=1 SV=1 - [YK76_YEAST]	0.1029	2	9	11	20	10	10	10	10	0.0887	0.0954	1.64	124.58	1195	137.4	5.43	P36168;YKR096W
SEC21	Coatomer subunit gamma OS=Saccharomyces cerevisiae (strain ATCC 204508 / S288c) GN=SEC21 PE=1 SV=2 - [COPG_YEAST]	0.1016	1	7	7	12	7	5	7	5	0.1016	0.0813	6.12	103.74	935	104.8	5.12	P32074;YNL287W
MCK1	Protein kinase MCK1 OS=Saccharomyces cerevisiae (strain ATCC 204508 / S288c) GN=MCK1 PE=1 SV=1 - [MCK1_YEAST]	0.1013	1	2	2	3	2	1	2	1	0.1013	0.0347	0	23.94	375	43.1	8.65	P21965;YNL307C
RRP1	Ribosomal RNA-processing protein 1 OS=Saccharomyces cerevisiae (strain ATCC 204508 / S288c) GN=RRP1 PE=1 SV=2 - [RRP1_YEAST]	0.1007	1	3	3	5	3	2	3	2	0.1007	0.0791	2	92.88	278	33.2	5.29	P35178;YDR087C
BRX1	Ribosome biogenesis protein BRX1 OS=Saccharomyces cerevisiae (strain ATCC 204508 / S288c) GN=BRX1 PE=1 SV=2 - [BRX1_YEAST]	0.0997	1	2	2	4	2	2	2	2	0.0997	0.0997	0	31.9	291	33.5	9.29	Q08235;YOL077C
ARG4	Argininosuccinate lyase OS=Saccharomyces cerevisiae (strain ATCC 204508 / S288c) GN=ARG4 PE=1 SV=2 - [ARLY_YEAST]	0.0994	1	4	4	7	4	3	4	3	0.0994	0.0842	1.62	50.2	463	52	5.73	P04076;YHR018C
TOD6	Transcriptional regulatory protein TOD6 OS=Saccharomyces cerevisiae (strain ATCC 204508 / S288c) GN=TOD6 PE=1 SV=1 - [TOD6_YEAST]	0.099	1	4	4	6	4	2	4	2	0.099	0.0476	4.42	53.2	525	59.2	9.35	P34219;YBL054W
MRP51	37S ribosomal protein MRP51, mitochondrial OS=Saccharomyces cerevisiae (strain ATCC 204508 / S288c) GN=MRP51 PE=1 SV=1 - [RT51_YEAST]	0.0988	1	2	2	4	2	2	2	2	0.0988	0.0988	2.23	47.89	344	39.4	9.95	Q02950;YPL118W
NUG1	Nuclear GTP-binding protein NUG1 OS=Saccharomyces cerevisiae (strain ATCC 204508 / S288c) GN=NUG1 PE=1 SV=1 - [NUG1_YEAST]	0.0981	2	5	5	10	5	5	5	5	0.0981	0.0981	1.74	70	520	57.7	8.88	P40010;YER006W
KRI1	Protein KRI1 OS=Saccharomyces cerevisiae (strain ATCC 204508 / S288c) GN=KRI1 PE=1 SV=1 - [KRI1_YEAST]	0.0981	1	5	5	10	5	5	5	5	0.0981	0.0981	2.42	82.46	591	68.6	5.1	P42846;YNL308C
BUD21	Bud site selection protein 21 OS=Saccharomyces cerevisiae (strain ATCC 204508 / S288c) GN=BUD21 PE=1 SV=1 - [BUD21_YEAST]	0.0981	1	2	2	4	2	2	2	2	0.0981	0.0981	3.29	54.1	214	24.4	6.6	Q08492;YOR078W
ARC1	GU4 nucleic-binding protein 1 OS=Saccharomyces cerevisiae (strain ATCC 204508 / S288c) GN=ARC1 PE=1 SV=2 - [G4P1_YEAST]	0.0957	1	3	3	5	2	3	2	3	0.0612	0.0957	2.1	49.55	376	42.1	7.88	P46672;YGL105W
PAB1	Polyadenylate-binding protein, cytoplasmic and nuclear OS=Saccharomyces cerevisiae (strain ATCC 204508 / S288c) GN=PAB1 PE=1 SV=4 - [PABP_YEAST]	0.0953	1	4	4	8	4	4	4	4	0.0953	0.0953	1.69	83.25	577	64.3	5.97	P04147;YER165W
NOG2	Nucleolar GTP-binding protein 2 OS=Saccharomyces cerevisiae (strain ATCC 204508 / S288c) GN=NOG2 PE=1 SV=1 - [NOG2_YEAST]	0.0947	1	4	4	8	4	4	4	4	0.0947	0.0947	4.06	113.7	486	55.5	9.5	P53742;YNR053C
ILV2	Acetolactate synthase catalytic subunit, mitochondrial OS=Saccharomyces cerevisiae (strain ATCC 204508 / S288c) GN=ILV2 PE=1 SV=1 - [ILVB_YEAST]	0.0946	1	4	4	9	4	3	5	4	0.0946	0.064	6.65	92.64	687	74.9	8.51	P07342;YMR108W
MAK11	Protein MAK11 OS=Saccharomyces cerevisiae (strain ATCC 204508 / S288c) GN=MAK11 PE=1 SV=1 - [MAK11_YEAST]	0.094	1	4	4	9	4	4	5	4	0.094	0.094	2.03	74.2	468	53.6	8.44	P20484;YKL021C
ALD4	Potassium-activated aldehyde dehydrogenase, mitochondrial OS=Saccharomyces cerevisiae (strain ATCC 204508 / S288c) GN=ALD4 PE=1 SV=2 - [ALDH4_YEAST]	0.0925	2	4	4	7	4	3	4	3	0.0925	0.0636	3.61	78.64	519	56.7	6.74	P46367;YOR374W
LCP5	U3 small nucleolar ribonucleoprotein protein LCP5 OS=Saccharomyces cerevisiae (strain ATCC 204508 / S288c) GN=LCP5 PE=1 SV=1 - [LCP5_YEAST]	0.0924	1	3	3	5	3	2	3	2	0.0924	0.0504	0	52.62	357	40.8	6.92	P40079;YER127W
RHR2	(DL)-glycerol-3-phosphatase 1 OS=Saccharomyces cerevisiae (strain ATCC 204508 / S288c) GN=RHR2 PE=1 SV=3 - [GPP1_YEAST]	0.092	2	2	2	3	1	2	1	2	0.06	0.092	2.41	83.8	250	27.9	5.55	P41277;YIL053W
RET2	Coatomer subunit delta OS=Saccharomyces cerevisiae (strain ATCC 204508 / S288c) GN=RET2 PE=1 SV=3 - [COPD_YEAST]	0.0916	1	4	4	8	4	4	4	4	0.0916	0.0916	1.83	77.7	546	60.6	5.2	P43621;YFR051C
YTM1	Ribosome biogenesis protein YTM1 OS=Saccharomyces cerevisiae (strain ATCC 204508 / S288c) GN=YTM1 PE=1 SV=1 - [YTM1_YEAST]	0.0913	1	4	4	6	3	3	3	3	0.0696	0.0717	0	22.41	460	51.3	6.96	Q12024;YOR272W
NOP15	Ribosome biogenesis protein 15 OS=Saccharomyces cerevisiae (strain ATCC 204508 / S288c) GN=NOP15 PE=1 SV=1 - [NOP15_YEAST]	0.0909	1	2	2	4	2	2	2	2	0.0909	0.0909	0	30.55	220	25.4	9.28	P53927;YNL110C
APA1	Protein APA1 OS=Saccharomyces cerevisiae (strain ATCC 204508 / S288c) GN=APA1 PE=1 SV=4 - [APA1_YEAST]	0.0903	1	2	2	3	2	1	2	1	0.0903	0.0498	2.09	46.15	321	36.5	5.02	P16550;YCL050C
CIT1	Citrate synthase, mitochondrial OS=Saccharomyces cerevisiae (strain ATCC 204508 / S288c) GN=CIT1 PE=1 SV=2 - [CISY1_YEAST]	0.0898	1	3	3	6	3	3	3	3	0.0898	0.0898	2.53	46.3	479	53.3	8.29	P00890;YNR001C
SEC26	Coatomer subunit beta OS=Saccharomyces cerevisiae (strain ATCC 204508 / S288c) GN=SEC26 PE=1 SV=2 - [COPB_YEAST]	0.0894	1	8	8	14	7	7	7	7	0.0771	0.0832	5.65	177.32	973	109	5.64	P41810;YDR238C
CYS3	Cystathionine gamma-lyase OS=Saccharomyces cerevisiae (strain ATCC 204508 / S288c) GN=CYS3 PE=1 SV=2 - [CYS3_YEAST]	0.0888	1	2	2	4	2	2	2	2	0.0888	0.0888	2.57	55.11	394	42.5	6.54	P31373;YAL012W
RRP15	Ribosomal RNA-processing protein 15 OS=Saccharomyces cerevisiae (strain ATCC 204508 / S288c) GN=RRP15 PE=1 SV=1 - [RRP15_YEAST]	0.088	1	2	2	3	2	1	2	1	0.088	0.04	1.7	48.19	250	28.2	5.76	Q06511;YPR143W
SUP45	Eukaryotic peptide chain release factor subunit 1 OS=Saccharomyces cerevisiae (strain ATCC 204508 / S288c) GN=SUP45 PE=1 SV=2 - [ERF1_YEAST]	0.087	1	4	4	5	2	3	2	3	0.0503	0.0572	0	64.12	437	49	5.05	P12385;YBR143C
GPD1	Glycerol-3-phosphate dehydrogenase [NAD(+)] 1 OS=Saccharomyces cerevisiae (strain ATCC 204508 / S288c) GN=GPD1 PE=1 SV=4 - [GPD1_YEAST]	0.087	1	2	2	4	2	2	2	2	0.087	0.087	3.09	45.58	391	42.8	5.47	Q00055;YDL022W
RPA135	DNA-directed RNA polymerase I subunit RPA135 OS=Saccharomyces cerevisiae (strain ATCC 204508 / S288c) GN=RPA135 PE=1 SV=1 - [RPA2_YEAST]	0.0865	1	8	8	13	8	5	8	5	0.0865	0.0499	5.45	136.98	1203	135.7	7.65	P22138;YPR010C
ARO4	Phospho-2-dehydro-3-deoxyheptonate aldolase, tyrosine-inhibited OS=Saccharomyces cerevisiae (strain ATCC 204508 / S288c) GN=ARO4 PE=1 SV=2 - [AROG_YEAST]	0.0865	1	3	3	5	3	2	3	2	0.0865	0.0622	3.69	65.53	370	39.7	6.95	P32449;YBR249C
VMA4	V-type proton ATPase subunit E OS=Saccharomyces cerevisiae (strain ATCC 204508 / S288c) GN=VMA4 PE=1 SV=4 - [VATE_YEAST]	0.0858	1	2	2	3	2	1	2	1	0.0858	0.0515	3.41	27.35	233	26.5	5.36	P22203;YOR332W
POL30	Proliferating cell nuclear antigen OS=Saccharomyces cerevisiae (strain ATCC 204508 / S288c) GN=POL30 PE=1 SV=1 - [PCNA_YEAST]	0.0853	1	2	2	2	2		2		0.0853		0		258	28.9	4.59	P15873
KRS1	Lysine--tRNA ligase, cytoplasmic OS=Saccharomyces cerevisiae (strain ATCC 204508 / S288c) GN=KRS1 PE=1 SV=2 - [SYKC_YEAST]	0.0846	1	5	5	7	5	2	5	2	0.0846	0.0389	0	40.51	591	67.9	6.13	P15180;YDR037W
PRE10	Proteasome component C1 OS=Saccharomyces cerevisiae (strain ATCC 204508 / S288c) GN=PRE10 PE=1 SV=2 - [PSA3_YEAST]	0.0833	1	2	2	4	2	2	2	2	0.0833	0.0833	0	69.92	288	31.5	5.19	P21242;YOR362C
RPB11	DNA-directed RNA polymerase II subunit RPB11 OS=Saccharomyces cerevisiae (strain ATCC 204508 / S288c) GN=RPB11 PE=1 SV=1 - [RPB11_YEAST]	0.0833	1	1	1	1	1		1		0.0833		0		120	13.6	5.57	P38902
PRS5	Ribose-phosphate pyrophosphokinase 5 OS=Saccharomyces cerevisiae (strain ATCC 204508 / S288c) GN=PRS5 PE=1 SV=1 - [KPR5_YEAST]	0.0827	1	3	3	6	3	3	3	3	0.0827	0.0827	4.27	133.63	496	53.5	7.28	Q12265;YOL061W
SEC53	Phosphomannomutase OS=Saccharomyces cerevisiae (strain ATCC 204508 / S288c) GN=SEC53 PE=1 SV=1 - [PMM_YEAST]	0.0827	1	2	2	4	2	2	2	2	0.0827	0.0827	0	46.6	254	29	5.24	P07283;YFL045C
HSP42	Heat shock protein 42 OS=Saccharomyces cerevisiae (strain ATCC 204508 / S288c) GN=HSP42 PE=1 SV=1 - [HSP42_YEAST]	0.0827	1	2	2	3	2	1	2	1	0.0827	0.016	0	26.96	375	42.8	5.08	Q12329;YDR171W
RPB8	DNA-directed RNA polymerases I, II, and III subunit RPABC3 OS=Saccharomyces cerevisiae (strain ATCC 204508 / S288c) GN=RPB8 PE=1 SV=1 - [RPAB3_YEAST]	0.0822	1	1	1	2	1	1	1	1	0.0822	0.0822	0	35.67	146	16.5	4.7	P20436;YOR224C
PSF1	DNA replication complex GINS protein PSF1 OS=Saccharomyces cerevisiae (strain ATCC 204508 / S288c) GN=PSF1 PE=1 SV=1 - [PSF1_YEAST]	0.0817	1	2	2	3	1	2	1	2	0.0529	0.0817	0	41.34	208	24.2	5.22	Q12488;YDR013W
IDH2	Isocitrate dehydrogenase [NAD] subunit 2, mitochondrial OS=Saccharomyces cerevisiae (strain ATCC 204508 / S288c) GN=IDH2 PE=1 SV=1 - [IDH2_YEAST]	0.0813	1	2	2	4	2	2	2	2	0.0813	0.0813	3.88	50.88	369	39.7	8.69	P28241;YOR136W
MRP4	37S ribosomal protein MRP4, mitochondrial OS=Saccharomyces cerevisiae (strain ATCC 204508 / S288c) GN=MRP4 PE=1 SV=1 - [RT04_YEAST]	0.0812	1	3	3	5	3	2	3	2	0.0812	0.0584	2.33	50.61	394	44.1	8.76	P32902;YHL004W
MRP1	37S ribosomal protein MRP1, mitochondrial OS=Saccharomyces cerevisiae (strain ATCC 204508 / S288c) GN=MRP1 PE=1 SV=2 - [RT01_YEAST]	0.081	1	2	2	3	2		3		0.081		0		321	36.7	9.06	P10662
HIS1	ATP phosphoribosyltransferase OS=Saccharomyces cerevisiae (strain ATCC 204508 / S288c) GN=HIS1 PE=1 SV=1 - [HIS1_YEAST]	0.0808	1	2	2	4	2	2	2	2	0.0808	0.0808	0	47.07	297	32.2	6.15	P00498;YER055C
TY1B	Transposon Ty1-MR1 Gag-Pol polyprotein OS=Saccharomyces cerevisiae (strain ATCC 204508 / S288c) GN=TY1B-MR1 PE=1 SV=2 - [YM13B_YEAST]	0.0792	7	1	12	25	12	12	13	12	0.0792	0.0792	10.94	270.84	1755	198.8	8.29	Q04214;YMR045C
INO1	Inositol-3-phosphate synthase OS=Saccharomyces cerevisiae (strain ATCC 204508 / S288c) GN=INO1 PE=1 SV=3 - [INO1_YEAST]	0.0788	1	4	4	6	3	3	3	3	0.0563	0.0619	4.71	77.91	533	59.6	5.92	P11986;YJL153C
RPN3	26S proteasome regulatory subunit RPN3 OS=Saccharomyces cerevisiae (strain ATCC 204508 / S288c) GN=RPN3 PE=1 SV=5 - [RPN3_YEAST]	0.0784	1	4	4	7	4	3	4	3	0.0784	0.0593	0	48.72	523	60.4	5.6	P40016;YER021W
RPF1	Ribosome production factor 1 OS=Saccharomyces cerevisiae (strain ATCC 204508 / S288c) GN=RPF1 PE=1 SV=1 - [RPF1_YEAST]	0.078	1	2	2	3	2	1	2	1	0.078	0.0441	1.61	50.41	295	35.1	9.47	P38805;YHR088W
SES1	Serine--tRNA ligase, cytoplasmic OS=Saccharomyces cerevisiae (strain ATCC 204508 / S288c) GN=SES1 PE=1 SV=2 - [SYSC_YEAST]	0.0779	1	3	3	6	3	3	3	3	0.0779	0.0779	1.87	57.86	462	53.3	6.09	P07284;YDR023W
MCM6	DNA replication licensing factor MCM6 OS=Saccharomyces cerevisiae (strain ATCC 204508 / S288c) GN=MCM6 PE=1 SV=2 - [MCM6_YEAST]	0.0777	1	7	7	13	7	6	7	6	0.0777	0.0708	5.75	141.27	1017	112.9	5.16	P53091;YGL201C
RPC19	DNA-directed RNA polymerases I and III subunit RPAC2 OS=Saccharomyces cerevisiae (strain ATCC 204508 / S288c) GN=RPC19 PE=1 SV=1 - [RPAC2_YEAST]	0.0775	1	1	1	1	1		1		0.0775		0		142	16.1	4.41	P28000
SSF1	Ribosome biogenesis protein SSF1 OS=Saccharomyces cerevisiae (strain ATCC 204508 / S288c) GN=SSF1 PE=1 SV=1 - [SSF1_YEAST]	0.0773	2	3	3	6	3	3	3	3	0.0773	0.0773	3.52	53.31	453	51.7	9.26	P38789;YHR066W
PSF3	DNA replication complex GINS protein PSF3 OS=Saccharomyces cerevisiae (strain ATCC 204508 / S288c) GN=PSF3 PE=1 SV=2 - [PSF3_YEAST]	0.0773	1	1	1	1	1		1		0.0773		0		194	21.9	5.27	Q12146
CIC1	Proteasome-interacting protein CIC1 OS=Saccharomyces cerevisiae (strain ATCC 204508 / S288c) GN=CIC1 PE=1 SV=1 - [CIC1_YEAST]	0.0771	1	3	3	6	3	3	3	3	0.0771	0.0771	1.67	57.97	376	42.5	8.78	P38779;YHR052W
YIL151C	Uncharacterized protein YIL151C OS=Saccharomyces cerevisiae (strain ATCC 204508 / S288c) GN=YIL151C PE=1 SV=1 - [YI151_YEAST]	0.0769	2	6	8	13	8	5	8	5	0.0769	0.0447	2.65	104.84	1118	128.7	5.97	P40456;YIL151C
BFR1	Nuclear segregation protein BFR1 OS=Saccharomyces cerevisiae (strain ATCC 204508 / S288c) GN=BFR1 PE=1 SV=1 - [BFR1_YEAST]	0.0766	1	3	3	6	3	3	3	3	0.0766	0.0766	0	26.54	470	54.6	9.19	P38934;YOR198C
PST2	Protoplast secreted protein 2 OS=Saccharomyces cerevisiae (strain ATCC 204508 / S288c) GN=PST2 PE=1 SV=1 - [PST2_YEAST]	0.0758	1	1	1	1	1		1		0.0758		0		198	21	5.73	Q12335
RPL42A	60S ribosomal protein L42-A OS=Saccharomyces cerevisiae (strain ATCC 204508 / S288c) GN=RPL42A PE=1 SV=1 - [RL44A_YEAST]	0.0755	1	1	1	2	1	1	1	1	0.0755	0.0755	2.33	37.41	106	12.2	10.59	P0CX27;YHR141C
RNR4	Ribonucleoside-diphosphate reductase small chain 2 OS=Saccharomyces cerevisiae (strain ATCC 204508 / S288c) GN=RNR4 PE=1 SV=1 - [RIR4_YEAST]	0.0754	1	3	3	5	3	2	3	2	0.0754	0.058	1.87	38.82	345	40	5.21	P49723;YGR180C
SRP14	Signal recognition particle subunit SRP14 OS=Saccharomyces cerevisiae (strain ATCC 204508 / S288c) GN=SRP14 PE=1 SV=1 - [SRP14_YEAST]	0.0753	1	1	1	2	1	1	1	1	0.0753	0.0753	2.13	39.19	146	16.4	9.7	P38985;YDL092W
ATP7	ATP synthase subunit d, mitochondrial OS=Saccharomyces cerevisiae (strain ATCC 204508 / S288c) GN=ATP7 PE=1 SV=2 - [ATP7_YEAST]	0.0747	1	1	1	2	1	1	1	1	0.0747	0.0747	1.79	45.32	174	19.8	8.94	P30902;YKL016C
EGD2	Nascent polypeptide-associated complex subunit alpha OS=Saccharomyces cerevisiae (strain ATCC 204508 / S288c) GN=EGD2 PE=1 SV=3 - [NACA_YEAST]	0.0747	1	1	1	2	1	1	1	1	0.0747	0.0747	1.72	39.99	174	18.7	4.94	P38879;YHR193C
DLD3	D-lactate dehydrogenase [cytochrome] 3 OS=Saccharomyces cerevisiae (strain ATCC 204508 / S288c) GN=DLD3 PE=1 SV=1 - [DLD3_YEAST]	0.0746	1	2	3	5	3	2	3	2	0.0746	0.0625	0	22.91	496	55.2	6.89	P39976;YEL071W
DBP9	ATP-dependent RNA helicase DBP9 OS=Saccharomyces cerevisiae (strain ATCC 204508 / S288c) GN=DBP9 PE=1 SV=1 - [DBP9_YEAST]	0.0741	1	4	4	7	4	3	4	3	0.0741	0.0606	0	40.74	594	68	9.19	Q06218;YLR276C
CPR1	Peptidyl-prolyl cis-trans isomerase OS=Saccharomyces cerevisiae (strain ATCC 204508 / S288c) GN=CPR1 PE=1 SV=3 - [CYPH_YEAST]	0.0741	1	1	1	1	1		1		0.0741		0		162	17.4	7.44	P14832
NET1	Nucleolar protein NET1 OS=Saccharomyces cerevisiae (strain ATCC 204508 / S288c) GN=NET1 PE=1 SV=1 - [NET1_YEAST]	0.0732	1	7	7	13	7	6	7	6	0.0732	0.0622	1.64	96.13	1189	128.5	7.8	P47035;YJL076W
TIF35	Eukaryotic translation initiation factor 3 subunit G OS=Saccharomyces cerevisiae (strain ATCC 204508 / S288c) GN=TIF35 PE=1 SV=1 - [EIF3G_YEAST]	0.073	1	2	2	4	2	2	2	2	0.073	0.073	0	37.98	274	30.5	6.81	Q04067;YDR429C
THR1	Homoserine kinase OS=Saccharomyces cerevisiae (strain ATCC 204508 / S288c) GN=THR1 PE=1 SV=4 - [KHSE_YEAST]	0.0728	1	1	1	2	1	1	1	1	0.0728	0.0728	0	36.74	357	38.7	5.41	P17423;YHR025W
BUD20	Bud site selection protein 20 OS=Saccharomyces cerevisiae (strain ATCC 204508 / S288c) GN=BUD20 PE=1 SV=1 - [BUD20_YEAST]	0.0723	1	1	1	2	1	1	1	1	0.0723	0.0723	1.72	29.21	166	18.5	8.9	Q08004;YLR074C
SKP1	SKP1 SGDID:S000002736, Chr IV from 1126018-1125434, reverse complement, Verified ORF, Evolutionarily conserved kinetochore protein that is part of multiple protein complexes, including the SCF ubiquitin ligase complex, the CBF3 complex that binds centromeric DNA, and the RAVE complex that regulates assembly of the V-ATPase"	0.0722	1	1	1	1		1		1		0.0722		52.71	194	22.3	4.51	YDR328C
MRPS12	37S ribosomal protein S12, mitochondrial OS=Saccharomyces cerevisiae (strain ATCC 204508 / S288c) GN=MRPS12 PE=1 SV=1 - [RT12_YEAST]	0.0719	1	1	1	2	1	1	1	1	0.0719	0.0719	2.19	36.42	153	16.9	11.18	P53732;YNR036C
TYS1	Tyrosine--tRNA ligase, cytoplasmic OS=Saccharomyces cerevisiae (strain ATCC 204508 / S288c) GN=TYS1 PE=1 SV=3 - [SYYC_YEAST]	0.0711	1	3	3	6	3	3	3	3	0.0711	0.0711	2.31	49.76	394	44	8.44	P36421;YGR185C
WTM1	Transcriptional modulator WTM1 OS=Saccharomyces cerevisiae (strain ATCC 204508 / S288c) GN=WTM1 PE=1 SV=1 - [WTM1_YEAST]	0.0709	1	3	3	6	3	3	3	3	0.0709	0.0709	0	59.72	437	48.4	5.36	Q12363;YOR230W
SEC14	SEC14 cytosolic factor OS=Saccharomyces cerevisiae (strain ATCC 204508 / S288c) GN=SEC14 PE=1 SV=3 - [SEC14_YEAST]	0.0691	2	2	2	3	1	2	1	2	0.0263	0.0691	0	26.78	304	34.9	5.49	P24280;YMR079W
SCJ1	DnaJ-related protein SCJ1 OS=Saccharomyces cerevisiae (strain ATCC 204508 / S288c) GN=SCJ1 PE=1 SV=2 - [SCJ1_YEAST]	0.069	1	2	2	2	2		2		0.069		0		377	41.5	7.43	P25303
TAF10	Transcription initiation factor TFIID subunit 10 OS=Saccharomyces cerevisiae (strain ATCC 204508 / S288c) GN=TAF10 PE=1 SV=1 - [TAF10_YEAST]	0.068	1	1	1	1	1		1		0.068		0		206	23	4.61	Q12030
SNP1	U1 small nuclear ribonucleoprotein 70 kDa homolog OS=Saccharomyces cerevisiae (strain ATCC 204508 / S288c) GN=SNP1 PE=1 SV=1 - [RU17_YEAST]	0.0667	1	2	2	4	2	2	2	2	0.0667	0.0667	0	39.05	300	34.4	9.96	Q00916;YIL061C
RPT1	26S protease regulatory subunit 7 homolog OS=Saccharomyces cerevisiae (strain ATCC 204508 / S288c) GN=RPT1 PE=1 SV=1 - [PRS7_YEAST]	0.0664	1	3	3	5	3	2	3	2	0.0664	0.0428	0	44.87	467	52	5.47	P33299;YKL145W
TAF14	Transcription initiation factor TFIID subunit 14 OS=Saccharomyces cerevisiae (strain ATCC 204508 / S288c) GN=TAF14 PE=1 SV=1 - [TAF14_YEAST]	0.0656	1	1	1	2	1	1	1	1	0.0656	0.0656	0	23.41	244	27.4	5.29	P35189;YPL129W
MAK16	Protein MAK16 OS=Saccharomyces cerevisiae (strain ATCC 204508 / S288c) GN=MAK16 PE=1 SV=2 - [MAK16_YEAST]	0.0654	1	2	2	4	2	2	2	2	0.0654	0.0654	2.21	58.2	306	35.7	5.25	P10962;YAL025C
SNF4	Nuclear protein SNF4 OS=Saccharomyces cerevisiae (strain ATCC 204508 / S288c) GN=SNF4 PE=1 SV=1 - [SNF4_YEAST]	0.0652	1	2	2	4	2	2	2	2	0.0652	0.0652	3.73	38.29	322	36.4	5.78	P12904;YGL115W
RFC4	Replication factor C subunit 4 OS=Saccharomyces cerevisiae (strain ATCC 204508 / S288c) GN=RFC4 PE=1 SV=1 - [RFC4_YEAST]	0.065	1	2	2	4	2	2	2	2	0.065	0.065	0	30.86	323	36.1	9.1	P40339;YOL094C
WRS1	Tryptophan--tRNA ligase, cytoplasmic OS=Saccharomyces cerevisiae (strain ATCC 204508 / S288c) GN=WRS1 PE=1 SV=1 - [SYWC_YEAST]	0.0648	1	3	3	5	3	2	3	2	0.0648	0.0463	1.7	43.96	432	49.3	6.81	Q12109;YOL097C
MRPS8	37S ribosomal protein S8, mitochondrial OS=Saccharomyces cerevisiae (strain ATCC 204508 / S288c) GN=MRPS8 PE=1 SV=1 - [RT08_YEAST]	0.0645	1	1	1	2	1	1	1	1	0.0645	0.0645	0	25.46	155	17.5	9.6	Q03799;YMR158W
SOD2	Superoxide dismutase [Mn], mitochondrial OS=Saccharomyces cerevisiae (strain ATCC 204508 / S288c) GN=SOD2 PE=1 SV=1 - [SODM_YEAST]	0.0644	1	2	2	3	2	1	2	1	0.0644	0.0343	0	37.32	233	25.8	8.48	P00447;YHR008C
TY2B	Transposon Ty2-LR1 Gag-Pol polyprotein OS=Saccharomyces cerevisiae (strain ATCC 204508 / S288c) GN=TY2B-LR1 PE=3 SV=1 - [YL21B_YEAST]	0.0638	23	7	11	20	11	9	11	9	0.0638	0.0554	8.75	187.92	1770	202	8.22	P0C2J3;YLR410W-B
PFK2	6-phosphofructokinase subunit beta OS=Saccharomyces cerevisiae (strain ATCC 204508 / S288c) GN=PFK2 PE=1 SV=4 - [K6PF2_YEAST]	0.0636	1	6	6	11	6	5	6	5	0.0636	0.0542	5.98	108.31	959	104.6	6.67	P16862;YMR205C
FRS2	Phenylalanine--tRNA ligase alpha subunit OS=Saccharomyces cerevisiae (strain ATCC 204508 / S288c) GN=FRS2 PE=1 SV=3 - [SYFA_YEAST]	0.0636	1	3	3	5	3	2	3	2	0.0636	0.0417	1.65	27.5	503	57.5	5.78	P15625;YFL022C
BAT1	Branched-chain-amino-acid aminotransferase, mitochondrial OS=Saccharomyces cerevisiae (strain ATCC 204508 / S288c) GN=BAT1 PE=1 SV=1 - [BCA1_YEAST]	0.0636	2	2	2	3	2	1	2	1	0.0636	0.0433	0	24.97	393	43.6	8.91	P38891;YHR208W
PDX1	Pyruvate dehydrogenase complex protein X component, mitochondrial OS=Saccharomyces cerevisiae (strain ATCC 204508 / S288c) GN=PDX1 PE=1 SV=1 - [ODPX_YEAST]	0.0634	1	2	2	2	2		2		0.0634		0		410	45.3	5.73	P16451
APE3	Aminopeptidase Y OS=Saccharomyces cerevisiae (strain ATCC 204508 / S288c) GN=APE3 PE=1 SV=1 - [APE3_YEAST]	0.0633	1	3	3	6	3	3	3	3	0.0633	0.0633	4.66	44.67	537	60.1	5.31	P37302;YBR286W
REH1	Zinc finger protein REH1 OS=Saccharomyces cerevisiae (strain ATCC 204508 / S288c) GN=REH1 PE=1 SV=1 - [REH1_YEAST]	0.0625	1	3	3	3	3		3		0.0625		0		432	49.7	7.66	Q06709
IKI3	Elongator complex protein 1 OS=Saccharomyces cerevisiae (strain ATCC 204508 / S288c) GN=IKI3 PE=1 SV=1 - [ELP1_YEAST]	0.0623	1	9	9	15	9	6	9	6	0.0623	0.043	7.63	82.95	1349	152.9	5.07	Q06706;YLR384C
APM3	AP-3 complex subunit mu OS=Saccharomyces cerevisiae (strain ATCC 204508 / S288c) GN=APM3 PE=1 SV=2 - [AP3M_YEAST]	0.0621	1	2	2	4	2	2	2	2	0.0621	0.0621	0	25.41	483	54.8	6.55	P38153;YBR288C
IMP4	U3 small nucleolar ribonucleoprotein protein IMP4 OS=Saccharomyces cerevisiae (strain ATCC 204508 / S288c) GN=IMP4 PE=1 SV=1 - [IMP4_YEAST]	0.0621	1	2	2	3	2	1	2	1	0.0621	0.0345	0	30.15	290	33.5	9.06	P53941;YNL075W
ELF1	Transcription elongation factor 1 OS=Saccharomyces cerevisiae (strain ATCC 204508 / S288c) GN=ELF1 PE=1 SV=1 - [ELF1_YEAST]	0.0621	1	1	1	1	1		1		0.0621		0		145	16.1	4.67	P36053
MHR1	Mitochondrial homologous recombination protein 1 OS=Saccharomyces cerevisiae (strain ATCC 204508 / S288c) GN=MHR1 PE=1 SV=1 - [MHR1_YEAST]	0.0619	1	1	1	1	1		1		0.0619		0		226	26.9	9.5	Q06630
FPR1	FK506-binding protein 1 OS=Saccharomyces cerevisiae (strain ATCC 204508 / S288c) GN=FPR1 PE=1 SV=2 - [FKBP_YEAST]	0.0614	1	1	1	1	1		1		0.0614		0		114	12.2	6.04	P20081
MRP17	37S ribosomal protein MRP17, mitochondrial OS=Saccharomyces cerevisiae (strain ATCC 204508 / S288c) GN=MRP17 PE=1 SV=1 - [RT06_YEAST]	0.0611	1	1	1	2	1	1	1	1	0.0611	0.0611	0	38.54	131	15	9.83	P28778;YKL003C
ESF1	Pre-rRNA-processing protein ESF1 OS=Saccharomyces cerevisiae (strain ATCC 204508 / S288c) GN=ESF1 PE=1 SV=1 - [ESF1_YEAST]	0.0605	1	3	3	5	3	2	3	2	0.0605	0.0382	0	38.7	628	72.4	5.26	Q06344;YDR365C
PCK1	Phosphoenolpyruvate carboxykinase [ATP] OS=Saccharomyces cerevisiae (strain ATCC 204508 / S288c) GN=PCK1 PE=1 SV=2 - [PCKA_YEAST]	0.0601	1	2	2	4	2	2	2	2	0.0601	0.0601	1.67	38.71	549	60.9	6.34	P10963;YKR097W
CDC14	Tyrosine-protein phosphatase CDC14 OS=Saccharomyces cerevisiae (strain ATCC 204508 / S288c) GN=CDC14 PE=1 SV=2 - [CDC14_YEAST]	0.0599	1	2	2	4	2	2	2	2	0.0599	0.0599	0	26.25	551	61.9	7.97	Q00684;YFR028C
MDH1	Malate dehydrogenase, mitochondrial OS=Saccharomyces cerevisiae (strain ATCC 204508 / S288c) GN=MDH1 PE=1 SV=2 - [MDHM_YEAST]	0.0599	1	1	1	2	1	1	1	1	0.0599	0.0599	1.81	54.19	334	35.6	8.47	P17505;YKL085W
IMG1	54S ribosomal protein IMG1, mitochondrial OS=Saccharomyces cerevisiae (strain ATCC 204508 / S288c) GN=IMG1 PE=1 SV=1 - [IMG1_YEAST]	0.0592	1	1	1	2	1	1	1	1	0.0592	0.0592	0	32.23	169	19.4	10.39	P25626;YCR046C
YCR087C-A	UPF0743 protein YCR087C-A OS=Saccharomyces cerevisiae (strain ATCC 204508 / S288c) GN=YCR087C-A PE=1 SV=1 - [YC16_YEAST]	0.0588	1	1	1	2	1	1	1	1	0.0588	0.0588	0	19.5	153	17.7	9.5	P37263;YCR087C-A
RVB1	RuvB-like protein 1 OS=Saccharomyces cerevisiae (strain ATCC 204508 / S288c) GN=RVB1 PE=1 SV=1 - [RUVB1_YEAST]	0.0583	1	2	2	5	2	2	3	2	0.0583	0.0583	2.13	40.38	463	50.4	5.87	Q03940;YDR190C
ECM33	Cell wall protein ECM33 OS=Saccharomyces cerevisiae (strain ATCC 204508 / S288c) GN=ECM33 PE=1 SV=3 - [ECM33_YEAST]	0.0583	1	2	2	4	2	2	2	2	0.0583	0.0583	2.45	59.23	429	43.7	4.91	P38248;YBR078W
PRT1	Eukaryotic translation initiation factor 3 subunit B OS=Saccharomyces cerevisiae (strain ATCC 204508 / S288c) GN=PRT1 PE=1 SV=1 - [EIF3B_YEAST]	0.0577	1	4	4	8	4	4	4	4	0.0577	0.0577	3.86	72.5	763	88.1	6.01	P06103;YOR361C
YMR315W	Uncharacterized protein YMR315W OS=Saccharomyces cerevisiae (strain ATCC 204508 / S288c) GN=YMR315W PE=1 SV=1 - [YM94_YEAST]	0.0573	1	1	1	1	1		1		0.0573		0		349	38.2	6.62	Q04869
POL4	DNA polymerase IV OS=Saccharomyces cerevisiae (strain ATCC 204508 / S288c) GN=POL4 PE=1 SV=4 - [DPO4_YEAST]	0.0567	1	1	1	1	1		1		0.0567		0		582	67.5	8	P25615
MNP1	54S ribosomal protein L12, mitochondrial OS=Saccharomyces cerevisiae (strain ATCC 204508 / S288c) GN=MNP1 PE=1 SV=1 - [MNP1_YEAST]	0.0567	1	1	1	1	1		1		0.0567		0		194	20.6	9.19	P53163
YCR087C-A	ATP synthase subunit 5, mitochondrial OS=Saccharomyces cerevisiae (strain ATCC 204508 / S288c) GN=ATP5 PE=1 SV=1 - [ATPO_YEAST]	0.0566	1	1	1	2	1	1	1	1	0.0566	0.0566	0	25.77	212	22.8	9.57	P09457;YDR298C
CCT7	T-complex protein 1 subunit eta OS=Saccharomyces cerevisiae (strain ATCC 204508 / S288c) GN=CCT7 PE=1 SV=1 - [TCPH_YEAST]	0.0564	1	3	3	6	3	3	3	3	0.0564	0.0564	1.7	55.65	550	59.7	5.55	P42943;YJL111W
UGP1	UTP--glucose-1-phosphate uridylyltransferase OS=Saccharomyces cerevisiae (strain ATCC 204508 / S288c) GN=UGP1 PE=1 SV=1 - [UGPA1_YEAST]	0.0561	1	3	3	6	3	3	3	3	0.0561	0.0561	1.69	53.63	499	56	7.44	P32861;YKL035W
SNU13	13 kDa ribonucleoprotein-associated protein OS=Saccharomyces cerevisiae (strain ATCC 204508 / S288c) GN=SNU13 PE=1 SV=1 - [SNU13_YEAST]	0.0556	1	1	1	2	1	1	1	1	0.0556	0.0556	1.61	37.24	126	13.6	7.85	P39990;YEL026W
SMY2	Protein SMY2 OS=Saccharomyces cerevisiae (strain ATCC 204508 / S288c) GN=SMY2 PE=1 SV=2 - [SMY2_YEAST]	0.0554	1	4	4	6	4	2	4	2	0.0554	0.0324	2.3	59.39	740	81.3	8.79	P32909;YBR172C
LIA1	Deoxyhypusine hydroxylase OS=Saccharomyces cerevisiae (strain ATCC 204508 / S288c) GN=LIA1 PE=1 SV=1 - [DOHH_YEAST]	0.0554	1	2	2	4	2	2	2	2	0.0554	0.0554	1.63	34.62	325	36.1	4.87	P47120;YJR070C
TIF3	Eukaryotic translation initiation factor 4B OS=Saccharomyces cerevisiae (strain ATCC 204508 / S288c) GN=TIF3 PE=1 SV=1 - [IF4B_YEAST]	0.055	1	1	1	1	1		1		0.055		0		436	48.5	5.29	P34167
LAP4	Vacuolar aminopeptidase 1 OS=Saccharomyces cerevisiae (strain ATCC 204508 / S288c) GN=LAP4 PE=1 SV=2 - [AMPL_YEAST]	0.0545	1	2	2	4	2	2	2	2	0.0545	0.0545	2.04	69.21	514	57.1	5.83	P14904;YKL103C
PBP4	Protein PBP4 OS=Saccharomyces cerevisiae (strain ATCC 204508 / S288c) GN=PBP4 PE=1 SV=1 - [PBP4_YEAST]	0.0541	1	1	1	2	1	1	1	1	0.0541	0.0541	0	20.36	185	19.9	10.35	Q07362;YDL053C
EBP2	rRNA-processing protein EBP2 OS=Saccharomyces cerevisiae (strain ATCC 204508 / S288c) GN=EBP2 PE=1 SV=1 - [EBP2_YEAST]	0.0539	1	2	2	3	2	1	2	1	0.0539	0.0375	1.63	20.52	427	49.7	6.42	P36049;YKL172W
TMA19	Translationally-controlled tumor protein homolog OS=Saccharomyces cerevisiae (strain ATCC 204508 / S288c) GN=TMA19 PE=1 SV=1 - [TCTP_YEAST]	0.0539	1	1	1	1	1		1		0.0539		0		167	18.7	4.56	P35691
TRP5	Tryptophan synthase OS=Saccharomyces cerevisiae (strain ATCC 204508 / S288c) GN=TRP5 PE=1 SV=1 - [TRP_YEAST]	0.0537	1	4	4	6	3	3	3	3	0.0438	0.0438	0	73.47	707	76.6	6.51	P00931;YGL026C
MDJ1	DnaJ homolog 1, mitochondrial OS=Saccharomyces cerevisiae (strain ATCC 204508 / S288c) GN=MDJ1 PE=1 SV=1 - [MDJ1_YEAST]	0.0528	1	2	2	2	2		2		0.0528		0		511	55.5	9.22	P35191
PRC1	Carboxypeptidase Y OS=Saccharomyces cerevisiae (strain ATCC 204508 / S288c) GN=PRC1 PE=1 SV=1 - [CBPY_YEAST]	0.0526	1	2	2	3	2	1	2	1	0.0526	0.0169	1.89	38.76	532	59.8	4.73	P00729;YMR297W
COR1	Cytochrome b-c1 complex subunit 1, mitochondrial OS=Saccharomyces cerevisiae (strain ATCC 204508 / S288c) GN=COR1 PE=1 SV=1 - [QCR1_YEAST]	0.0525	1	2	2	3	2	1	2	1	0.0525	0.0241	0	22.59	457	50.2	7.3	P07256;YBL045C
SNU114	114 kDa U5 small nuclear ribonucleoprotein component OS=Saccharomyces cerevisiae (strain ATCC 204508 / S288c) GN=SNU114 PE=1 SV=1 - [SN114_YEAST]	0.0516	1	5	5	7	5	2	5	2	0.0516	0.0198	0	54.09	1008	114	5.94	P36048;YKL173W
YPI1	Type 1 phosphatases regulator YPI1 OS=Saccharomyces cerevisiae (strain ATCC 204508 / S288c) GN=YPI1 PE=1 SV=1 - [YPI1_YEAST]	0.0516	1	1	1	2	1	1	1	1	0.0516	0.0516	1.61	23.86	155	18.2	6.14	P43587;YFR003C
RPN1	26S proteasome regulatory subunit RPN1 OS=Saccharomyces cerevisiae (strain ATCC 204508 / S288c) GN=RPN1 PE=1 SV=3 - [RPN1_YEAST]	0.0514	1	5	5	8	5	3	5	3	0.0514	0.0352	1.62	64.45	993	109.4	4.63	P38764;YHR027C
MRPL15	54S ribosomal protein L15, mitochondrial OS=Saccharomyces cerevisiae (strain ATCC 204508 / S288c) GN=MRPL15 PE=1 SV=3 - [RM15_YEAST]	0.0514	1	1	1	1	1		1		0.0514		0		253	28.1	9.25	P36523
NHP2	H/ACA ribonucleoprotein complex subunit 2 OS=Saccharomyces cerevisiae (strain ATCC 204508 / S288c) GN=NHP2 PE=1 SV=2 - [NHP2_YEAST]	0.0513	1	1	1	2	1	1	1	1	0.0513	0.0513	1.77	41.47	156	17.1	9.72	P32495;YDL208W
ADE3	C-1-tetrahydrofolate synthase, cytoplasmic OS=Saccharomyces cerevisiae (strain ATCC 204508 / S288c) GN=ADE3 PE=1 SV=1 - [C1TC_YEAST]	0.0507	1	4	5	9	4	5	4	5	0.0423	0.0507	5.51	83.17	946	102.1	6.84	P07245;YGR204W
MDH2	Malate dehydrogenase, cytoplasmic OS=Saccharomyces cerevisiae (strain ATCC 204508 / S288c) GN=MDH2 PE=1 SV=2 - [MDHC_YEAST]	0.0504	1	1	1	2	1	1	1	1	0.0504	0.0504	4.83	103.9	377	40.7	6.9	P22133;YOL126C
RPN8	26S proteasome regulatory subunit RPN8 OS=Saccharomyces cerevisiae (strain ATCC 204508 / S288c) GN=RPN8 PE=1 SV=3 - [RPN8_YEAST]	0.0503	1	1	1	2	1	1	1	1	0.0503	0.0503	2.95	35.16	338	38.3	5.64	Q08723;YOR261C
TY3B-I	Transposon Ty3-I Gag-Pol polyprotein OS=Saccharomyces cerevisiae (strain ATCC 204508 / S288c) GN=TY3B-I PE=3 SV=2 - [YI31B_YEAST]	0.0501	7	6	6	7	6		7		0.0501		8.03		1498	172.3	9.17	Q7LHG5
LEO1	RNA polymerase-associated protein LEO1 OS=Saccharomyces cerevisiae (strain ATCC 204508 / S288c) GN=LEO1 PE=1 SV=1 - [LEO1_YEAST]	0.0496	1	2	2	4	2	2	2	2	0.0496	0.0496	0	24.85	464	53.9	4.45	P38439;YOR123C
CDC45	Cell division control protein 45 OS=Saccharomyces cerevisiae (strain ATCC 204508 / S288c) GN=CDC45 PE=1 SV=1 - [CDC45_YEAST]	0.0492	1	4	4	8	4	4	4	4	0.0492	0.0492	2.13	72.66	650	74.2	4.79	Q08032;YLR103C
MRPL35	54S ribosomal protein L35, mitochondrial OS=Saccharomyces cerevisiae (strain ATCC 204508 / S288c) GN=MRPL35 PE=1 SV=1 - [RM35_YEAST]	0.049	1	2	2	4	2	2	2	2	0.049	0.049	0	25.97	367	42.8	9.51	Q06678;YDR322W
RVB2	RuvB-like protein 2 OS=Saccharomyces cerevisiae (strain ATCC 204508 / S288c) GN=RVB2 PE=1 SV=1 - [RUVB2_YEAST]	0.0488	1	2	2	4	2	2	2	2	0.0488	0.0488	3.99	64.33	471	51.6	5.31	Q12464;YPL235W
HMO1	High mobility group protein 1 OS=Saccharomyces cerevisiae (strain ATCC 204508 / S288c) GN=HMO1 PE=1 SV=1 - [HMO1_YEAST]	0.0488	1	1	1	2	1	1	1	1	0.0488	0.0488	2.87	71.78	246	27.5	8.51	Q03973;YDR174W
PUF2	mRNA-binding protein PUF2 OS=Saccharomyces cerevisiae (strain ATCC 204508 / S288c) GN=PUF2 PE=1 SV=1 - [PUF2_YEAST]	0.0484	1	5	5	9	4	5	4	5	0.0409	0.0484	3.49	95.88	1075	119.4	8.78	Q12221;YPR042C
MRPL11	54S ribosomal protein L11, mitochondrial OS=Saccharomyces cerevisiae (strain ATCC 204508 / S288c) GN=MRPL11 PE=1 SV=2 - [RM11_YEAST]	0.0482	1	1	1	1	1		1		0.0482		0		249	28.5	9.7	P36521
RPT4	26S protease subunit RPT4 OS=Saccharomyces cerevisiae (strain ATCC 204508 / S288c) GN=RPT4 PE=1 SV=4 - [PRS10_YEAST]	0.0481	1	1	2	3	2	1	2	1	0.0481	0.0206	0	29.48	437	49.4	5.73	P53549;YOR259C
YLR243W	GPN-loop GTPase 3 homolog YLR243W OS=Saccharomyces cerevisiae (strain ATCC 204508 / S288c) GN=YLR243W PE=1 SV=1 - [GPN3_YEAST]	0.0478	1	1	1	4	1	1	2	2	0.0478	0.0478	3.53	51.99	272	30.6	4.53	Q06543;YLR243W
GLR1	Glutathione reductase OS=Saccharomyces cerevisiae (strain ATCC 204508 / S288c) GN=GLR1 PE=1 SV=2 - [GSHR_YEAST]	0.0476	1	1	1	2	1	1	1	1	0.0476	0.0476	4.27	57.72	483	53.4	7.83	P41921;YPL091W
RCL1	RNA 3'-terminal phosphate cyclase-like protein OS=Saccharomyces cerevisiae (strain ATCC 204508 / S288c) GN=RCL1 PE=1 SV=1 - [RCL1_YEAST]	0.0463	1	2	2	4	2	2	2	2	0.0463	0.0463	1.66	26.85	367	40.1	8.84	Q08096;YOL010W
SST2	Protein SST2 OS=Saccharomyces cerevisiae (strain ATCC 204508 / S288c) GN=SST2 PE=1 SV=2 - [SST2_YEAST]	0.0458	1	3	3	4	3	1	3	1	0.0458	0.0158	0	0	698	79.7	8.57	P11972;YLR452C
SNF7	Vacuolar-sorting protein SNF7 OS=Saccharomyces cerevisiae (strain ATCC 204508 / S288c) GN=SNF7 PE=1 SV=1 - [SNF7_YEAST]	0.0458	1	1	1	1	1		1		0.0458		0		240	27	4.72	P39929
SNF6	Transcription regulatory protein SNF6 OS=Saccharomyces cerevisiae (strain ATCC 204508 / S288c) GN=SNF6 PE=1 SV=1 - [SNF6_YEAST]	0.0452	1	1	1	1	1		1		0.0452		0		332	37.6	5.71	P18888
SDH2	Succinate dehydrogenase [ubiquinone] iron-sulfur subunit, mitochondrial OS=Saccharomyces cerevisiae (strain ATCC 204508 / S288c) GN=SDH2 PE=1 SV=1 - [DHSB_YEAST]	0.0451	1	1	1	1	1		1		0.0451		0		266	30.2	8.82	P21801
RPO21	DNA-directed RNA polymerase II subunit RPB1 OS=Saccharomyces cerevisiae (strain ATCC 204508 / S288c) GN=RPO21 PE=1 SV=2 - [RPB1_YEAST]	0.045	1	6	7	12	7	5	7	5	0.045	0.0346	3.6	107.05	1733	191.5	5.63	P04050;YDL140C
ADK1	Adenylate kinase 1 OS=Saccharomyces cerevisiae (strain ATCC 204508 / S288c) GN=ADK1 PE=1 SV=2 - [KAD1_YEAST]	0.045	1	1	1	1	1		1		0.045		0		222	24.2	6.42	P07170
RNQ1	[PIN+] prion protein RNQ1 OS=Saccharomyces cerevisiae (strain ATCC 204508 / S288c) GN=RNQ1 PE=1 SV=2 - [RNQ1_YEAST]	0.0444	1	2	2	2	2		2		0.0444		0		405	42.6	6.64	P25367
SEC28	Coatomer subunit epsilon OS=Saccharomyces cerevisiae (strain ATCC 204508 / S288c) GN=SEC28 PE=1 SV=2 - [COPE_YEAST]	0.0439	1	1	1	2	1	1	1	1	0.0439	0.0439	2.07	27.37	296	33.8	4.55	P40509;YIL076W
SRP72	Signal recognition particle subunit SRP72 OS=Saccharomyces cerevisiae (strain ATCC 204508 / S288c) GN=SRP72 PE=1 SV=2 - [SRP72_YEAST]	0.0438	1	3	3	5	3	2	3	2	0.0438	0.0328	1.6	45.79	640	73.5	9.41	P38688;YPL210C
ENP1	Essential nuclear protein 1 OS=Saccharomyces cerevisiae (strain ATCC 204508 / S288c) GN=ENP1 PE=1 SV=1 - [ENP1_YEAST]	0.0435	1	2	2	5	2	2	3	2	0.0435	0.0435	0	31.98	483	55.1	4.94	P38333;YBR247C
GCD1	Translation initiation factor eIF-2B subunit gamma OS=Saccharomyces cerevisiae (strain ATCC 204508 / S288c) GN=GCD1 PE=1 SV=3 - [EI2BG_YEAST]	0.0433	1	2	2	2	2		2		0.0433		0		578	65.7	4.96	P09032
REI1	Pre-60S factor REI1 OS=Saccharomyces cerevisiae (strain ATCC 204508 / S288c) GN=REI1 PE=1 SV=3 - [REI1_YEAST]	0.0433	1	2	2	2	2		2		0.0433		0		393	45.8	6.13	P38344
GPD2	Glycerol-3-phosphate dehydrogenase [NAD(+)] 2, mitochondrial OS=Saccharomyces cerevisiae (strain ATCC 204508 / S288c) GN=GPD2 PE=1 SV=2 - [GPD2_YEAST]	0.0432	1	1	1	1	1		1		0.0432		0		440	49.4	7.09	P41911
HSP104	Heat shock protein 104 OS=Saccharomyces cerevisiae (strain ATCC 204508 / S288c) GN=HSP104 PE=1 SV=2 - [HS104_YEAST]	0.043	1	4	4	7	4	3	4	3	0.043	0.0319	1.71	32.93	908	102	5.45	P31539;YLL026W
NAF1	H/ACA ribonucleoprotein complex non-core subunit NAF1 OS=Saccharomyces cerevisiae (strain ATCC 204508 / S288c) GN=NAF1 PE=1 SV=1 - [NAF1_YEAST]	0.0427	1	2	2	3	2	1	2	1	0.0427	0.0224	0	27.7	492	54.9	4.81	P53919;YNL124W
FUS3	Mitogen-activated protein kinase FUS3 OS=Saccharomyces cerevisiae (strain ATCC 204508 / S288c) GN=FUS3 PE=1 SV=2 - [FUS3_YEAST]	0.0425	2	2	2	4	2	2	2	2	0.0425	0.0425	0	54.97	353	40.7	7.12	P16892;YBL016W
NMD3	60S ribosomal export protein NMD3 OS=Saccharomyces cerevisiae (strain ATCC 204508 / S288c) GN=NMD3 PE=1 SV=3 - [NMD3_YEAST]	0.0425	1	2	2	3	2	1	2	1	0.0425	0.0154	0	33.29	518	59.1	5.47	P38861;YHR170W
PHO23	Transcriptional regulatory protein PHO23 OS=Saccharomyces cerevisiae (strain ATCC 204508 / S288c) GN=PHO23 PE=1 SV=1 - [PHO23_YEAST]	0.0424	1	1	1	1	1		1		0.0424		0		330	37	7.74	P50947
PUP2	Proteasome component PUP2 OS=Saccharomyces cerevisiae (strain ATCC 204508 / S288c) GN=PUP2 PE=1 SV=2 - [PSA5_YEAST]	0.0423	1	1	1	2	1	1	1	1	0.0423	0.0423	0	32.59	260	28.6	4.73	P32379;YGR253C
GCD6	Translation initiation factor eIF-2B subunit epsilon OS=Saccharomyces cerevisiae (strain ATCC 204508 / S288c) GN=GCD6 PE=1 SV=1 - [EI2BE_YEAST]	0.0421	1	3	3	4	3	1	3	1	0.0421	0.0183	0	15.75	712	81.1	4.81	P32501;YDR211W
SEC61	Protein transport protein SEC61 OS=Saccharomyces cerevisiae (strain ATCC 204508 / S288c) GN=SEC61 PE=1 SV=1 - [SC61A_YEAST]	0.0417	1	1	1	2	1	1	1	1	0.0417	0.0417	0	23.43	480	52.9	9.35	P32915;YLR378C
YPR148C	Uncharacterized protein YPR148C OS=Saccharomyces cerevisiae (strain ATCC 204508 / S288c) GN=YPR148C PE=1 SV=1 - [YP148_YEAST]	0.0414	1	2	2	3	2	1	2	1	0.0414	0.0253	0	14.52	435	49.2	4.75	Q06523;YPR148C
RSC8	Chromatin structure-remodeling complex protein RSC8 OS=Saccharomyces cerevisiae (strain ATCC 204508 / S288c) GN=RSC8 PE=1 SV=1 - [RSC8_YEAST]	0.0413	1	2	2	3	2	1	2	1	0.0413	0.0251	0	25.01	557	63.1	5.38	P43609;YFR037C
NAM7	ATP-dependent helicase NAM7 OS=Saccharomyces cerevisiae (strain ATCC 204508 / S288c) GN=NAM7 PE=1 SV=1 - [NAM7_YEAST]	0.0412	1	3	3	6	3	3	3	3	0.0412	0.0412	2.07	59.96	971	109.4	6.48	P30771;YMR080C
ARB1	ABC transporter ATP-binding protein ARB1 OS=Saccharomyces cerevisiae (strain ATCC 204508 / S288c) GN=ARB1 PE=1 SV=1 - [ARB1_YEAST]	0.041	1	2	2	3	2	1	2	1	0.041	0.023	0	31.17	610	68.3	6.51	P40024;YER036C
TAF12	Transcription initiation factor TFIID subunit 12 OS=Saccharomyces cerevisiae (strain ATCC 204508 / S288c) GN=TAF12 PE=1 SV=1 - [TAF12_YEAST]	0.0408	1	2	2	4	2	2	2	2	0.0408	0.0408	0	43.18	539	61	9.55	Q03761;YDR145W
GLN1	Glutamine synthetase OS=Saccharomyces cerevisiae (strain ATCC 204508 / S288c) GN=GLN1 PE=1 SV=4 - [GLNA_YEAST]	0.0405	1	2	2	3	2	1	2	1	0.0405	0.0216	0	32.63	370	41.7	6.34	P32288;YPR035W
HXT6	High-affinity hexose transporter HXT6 OS=Saccharomyces cerevisiae (strain ATCC 204508 / S288c) GN=HXT6 PE=1 SV=2 - [HXT6_YEAST]	0.0404	2	1	1	4	1	1	2	2	0.0404	0.0404	7.21	161.21	570	62.7	7.75	P39003;YDR343C
ADH3	Alcohol dehydrogenase 3, mitochondrial OS=Saccharomyces cerevisiae (strain ATCC 204508 / S288c) GN=ADH3 PE=1 SV=2 - [ADH3_YEAST]	0.04	1	1	2	4	2	2	2	2	0.04	0.04	0	46.86	375	40.3	8.43	P07246;YMR083W
YKL075C	Uncharacterized protein YKL075C OS=Saccharomyces cerevisiae (strain ATCC 204508 / S288c) GN=YKL075C PE=1 SV=1 - [YKH5_YEAST]	0.04	1	2	2	4	2	2	2	2	0.04	0.04	0	34.02	450	52.1	5.11	P36083;YKL075C
PRS1	Ribose-phosphate pyrophosphokinase 1 OS=Saccharomyces cerevisiae (strain ATCC 204508 / S288c) GN=PRS1 PE=1 SV=1 - [KPR1_YEAST]	0.0398	1	1	1	1	1		1		0.0398		0		427	47	5.73	P32895
ERB1	Ribosome biogenesis protein ERB1 OS=Saccharomyces cerevisiae (strain ATCC 204508 / S288c) GN=ERB1 PE=1 SV=1 - [ERB1_YEAST]	0.0397	1	3	3	5	3	2	3	2	0.0397	0.026	5.04	64.54	807	91.6	5.17	Q04660;YMR049C
PBP1	PAB1-binding protein 1 OS=Saccharomyces cerevisiae (strain ATCC 204508 / S288c) GN=PBP1 PE=1 SV=1 - [PBP1_YEAST]	0.0388	1	2	2	4	2	2	2	2	0.0388	0.0388	4.04	97.12	722	78.7	6.92	P53297;YGR178C
ERG13	Hydroxymethylglutaryl-CoA synthase OS=Saccharomyces cerevisiae (strain ATCC 204508 / S288c) GN=ERG13 PE=1 SV=1 - [HMCS_YEAST]	0.0387	1	2	2	4	2	2	2	2	0.0387	0.0387	2.39	50.06	491	55	8.16	P54839;YML126C
ACO1	Aconitate hydratase, mitochondrial OS=Saccharomyces cerevisiae (strain ATCC 204508 / S288c) GN=ACO1 PE=1 SV=2 - [ACON_YEAST]	0.0386	1	3	3	4	3	1	3	1	0.0386	0.0167	0	20.4	778	85.3	8.07	P19414;YLR304C
SHE1	Mitotic spindle-associated protein SHE1 OS=Saccharomyces cerevisiae (strain ATCC 204508 / S288c) GN=SHE1 PE=1 SV=1 - [SHE1_YEAST]	0.0385	1	1	1	2	1	1	1	1	0.0385	0.0385	0	33.56	338	38	10.4	P38200;YBL031W
NSA2	Ribosome biogenesis protein NSA2 OS=Saccharomyces cerevisiae (strain ATCC 204508 / S288c) GN=NSA2 PE=1 SV=1 - [NSA2_YEAST]	0.0383	1	1	1	2	1	1	1	1	0.0383	0.0383	0	27.56	261	29.7	10.24	P40078;YER126C
RPN9	26S proteasome regulatory subunit RPN9 OS=Saccharomyces cerevisiae (strain ATCC 204508 / S288c) GN=RPN9 PE=1 SV=1 - [RPN9_YEAST]	0.0382	1	1	1	1	1		1		0.0382		0		393	45.8	5.78	Q04062
CPR6	Peptidyl-prolyl cis-trans isomerase CPR6 OS=Saccharomyces cerevisiae (strain ATCC 204508 / S288c) GN=CPR6 PE=1 SV=1 - [PPID_YEAST]	0.0377	1	1	1	2	1	1	1	1	0.0377	0.0377	0	36.68	371	42	6.16	P53691;YLR216C
TOF1	Topoisomerase 1-associated factor 1 OS=Saccharomyces cerevisiae (strain ATCC 204508 / S288c) GN=TOF1 PE=1 SV=1 - [TOF1_YEAST]	0.0372	1	4	4	6	4	2	4	2	0.0372	0.0186	0	26.87	1238	141	6.1	P53840;YNL273W
NIC96	Nucleoporin NIC96 OS=Saccharomyces cerevisiae (strain ATCC 204508 / S288c) GN=NIC96 PE=1 SV=2 - [NIC96_YEAST]	0.0369	1	3	3	5	3	2	3	2	0.0369	0.0215	0	51.73	839	96.1	6.83	P34077;YFR002W
TKL1	Transketolase 1 OS=Saccharomyces cerevisiae (strain ATCC 204508 / S288c) GN=TKL1 PE=1 SV=4 - [TKT1_YEAST]	0.0368	2	3	3	7	3	3	4	3	0.0368	0.0368	3.84	82.58	680	73.8	7.01	P23254;YPR074C
DBP6	ATP-dependent RNA helicase DBP6 OS=Saccharomyces cerevisiae (strain ATCC 204508 / S288c) GN=DBP6 PE=1 SV=1 - [DBP6_YEAST]	0.0366	1	2	2	3	2	1	2	1	0.0366	0.0223	1.81	27.56	629	70.3	6.25	P53734;YNR038W
CDC36	General negative regulator of transcription subunit 2 OS=Saccharomyces cerevisiae (strain ATCC 204508 / S288c) GN=CDC36 PE=1 SV=1 - [NOT2_YEAST]	0.0366	1	1	1	1	1		1		0.0366		0		191	22.3	5.88	P06100
MRPS9	37S ribosomal protein S9, mitochondrial OS=Saccharomyces cerevisiae (strain ATCC 204508 / S288c) GN=MRPS9 PE=1 SV=1 - [RT09_YEAST]	0.036	1	1	1	2	1	1	1	1	0.036	0.036	0	25.38	278	31.9	10.26	P38120;YBR146W
MRPS5	37S ribosomal protein S5, mitochondrial OS=Saccharomyces cerevisiae (strain ATCC 204508 / S288c) GN=MRPS5 PE=1 SV=1 - [RT05_YEAST]	0.0358	1	1	1	1	1		1		0.0358		0		307	34.9	9.58	P33759
TPS2	Trehalose-phosphatase OS=Saccharomyces cerevisiae (strain ATCC 204508 / S288c) GN=TPS2 PE=1 SV=3 - [TPS2_YEAST]	0.0357	1	3	3	6	3	3	3	3	0.0357	0.0357	1.92	69.55	896	102.9	8.15	P31688;YDR074W
MPM1	Mitochondrial peculiar membrane protein 1 OS=Saccharomyces cerevisiae (strain ATCC 204508 / S288c) GN=MPM1 PE=1 SV=1 - [MPM1_YEAST]	0.0357	1	1	1	2	1	1	1	1	0.0357	0.0357	0	27.14	252	28.5	5.92	P40364;YJL066C
ADO1	Adenosine kinase OS=Saccharomyces cerevisiae (strain ATCC 204508 / S288c) GN=ADO1 PE=1 SV=1 - [ADK_YEAST]	0.0353	1	1	1	2	1	1	1	1	0.0353	0.0353	2.13	62.38	340	36.3	5.16	P47143;YJR105W
PWP1	Periodic tryptophan protein 1 OS=Saccharomyces cerevisiae (strain ATCC 204508 / S288c) GN=PWP1 PE=1 SV=1 - [PWP1_YEAST]	0.0347	1	2	2	3	2	1	2	1	0.0347	0.0122	0	36.02	576	63.8	4.61	P21304;YLR196W
SGT2	Small glutamine-rich tetratricopeptide repeat-containing protein 2 OS=Saccharomyces cerevisiae (strain ATCC 204508 / S288c) GN=SGT2 PE=1 SV=1 - [SGT2_YEAST]	0.0347	1	1	1	2	1	1	1	1	0.0347	0.0347	0	20.82	346	37.2	4.79	Q12118;YOR007C
FAA4	Long-chain-fatty-acid--CoA ligase 4 OS=Saccharomyces cerevisiae (strain ATCC 204508 / S288c) GN=FAA4 PE=1 SV=1 - [LCF4_YEAST]	0.0346	1	2	2	4	2	2	2	2	0.0346	0.0346	0	34.54	694	77.2	6.55	P47912;YMR246W
YPT52	GTP-binding protein YPT52 OS=Saccharomyces cerevisiae (strain ATCC 204508 / S288c) GN=YPT52 PE=1 SV=1 - [YPT52_YEAST]	0.0342	1	1	1	1	1		1		0.0342		0		234	26.1	4.82	P36018
GLK1	Glucokinase-1 OS=Saccharomyces cerevisiae (strain ATCC 204508 / S288c) GN=GLK1 PE=1 SV=1 - [HXKG_YEAST]	0.034	1	2	2	4	2	2	2	2	0.034	0.034	3.36	75.05	500	55.3	6.19	P17709;YCL040W
ARX1	Probable metalloprotease ARX1 OS=Saccharomyces cerevisiae (strain ATCC 204508 / S288c) GN=ARX1 PE=1 SV=1 - [ARX1_YEAST]	0.0337	1	2	2	4	2	2	2	2	0.0337	0.0337	1.91	58.12	593	65.2	7.2	Q03862;YDR101C
GLO1	Lactoylglutathione lyase OS=Saccharomyces cerevisiae (strain ATCC 204508 / S288c) GN=GLO1 PE=1 SV=1 - [LGUL_YEAST]	0.0337	1	1	1	2	1	1	1	1	0.0337	0.0337	0	26.05	326	37.2	6.84	P50107;YML004C
IST1	Vacuolar protein sorting-associated protein IST1 OS=Saccharomyces cerevisiae (strain ATCC 204508 / S288c) GN=IST1 PE=1 SV=1 - [IST1_YEAST]	0.0336	1	1	1	2	1	1	1	1	0.0336	0.0336	0	33.19	298	34.5	5.99	P53843;YNL265C
AAT2	Aspartate aminotransferase, cytoplasmic OS=Saccharomyces cerevisiae (strain ATCC 204508 / S288c) GN=AAT2 PE=1 SV=3 - [AATC_YEAST]	0.0335	1	1	1	2	1	1	1	1	0.0335	0.0335	0	26.11	418	46	8.32	P23542;YLR027C
MAP2	Methionine aminopeptidase 2 OS=Saccharomyces cerevisiae (strain ATCC 204508 / S288c) GN=MAP2 PE=1 SV=4 - [AMPM2_YEAST]	0.0333	1	1	1	1	1		1		0.0333		0		421	47.5	6.24	P38174
PCS60	Peroxisomal-coenzyme A synthetase OS=Saccharomyces cerevisiae (strain ATCC 204508 / S288c) GN=PCS60 PE=1 SV=1 - [FAT2_YEAST]	0.0331	1	1	1	2	1	1	1	1	0.0331	0.0331	0	63.3	543	60.5	9.2	P38137;YBR222C
YIR014W	YIR014W SGDID:S000001453, Chr IX from 381086-381814, Uncharacterized ORF, Putative protein of unknown function; green fluorescent protein (GFP)-fusion protein localizes to the vacuole; expression directly regulated by the metabolic and meiotic transcriptional regulator Ume6p; YIR014W is a non-essential gene"	0.0331	1	1	1	1		1		1		0.0331		46.43	242	27.6	5.21	REV_YIR014W
BUD22	Bud site selection protein 22 OS=Saccharomyces cerevisiae (strain ATCC 204508 / S288c) GN=BUD22 PE=1 SV=1 - [BUD22_YEAST]	0.0328	1	2	2	4	2	2	2	2	0.0328	0.0328	0	32.03	519	60	8.79	Q04347;YMR014W
QCR2	Cytochrome b-c1 complex subunit 2, mitochondrial OS=Saccharomyces cerevisiae (strain ATCC 204508 / S288c) GN=QCR2 PE=1 SV=1 - [QCR2_YEAST]	0.0326	1	1	1	1	1		1		0.0326		0		368	40.5	7.96	P07257
CTR9	RNA polymerase-associated protein CTR9 OS=Saccharomyces cerevisiae (strain ATCC 204508 / S288c) GN=CTR9 PE=1 SV=3 - [CTR9_YEAST]	0.0325	1	3	4	7	4	3	4	3	0.0325	0.0269	0	59.02	1077	124.6	6.3	P89105;YOL145C
TUP1	General transcriptional corepressor TUP1 OS=Saccharomyces cerevisiae (strain ATCC 204508 / S288c) GN=TUP1 PE=1 SV=2 - [TUP1_YEAST]	0.0323	1	1	1	2	1	1	1	1	0.0323	0.0323	0	13.72	713	78.3	5.68	P16649;YCR084C
LYS12	Homoisocitrate dehydrogenase, mitochondrial OS=Saccharomyces cerevisiae (strain ATCC 204508 / S288c) GN=LYS12 PE=1 SV=1 - [LYS12_YEAST]	0.0323	1	1	1	2	1	1	1	1	0.0323	0.0323	0	31.17	371	40	8.02	P40495;YIL094C
AML1	N(6)-adenine-specific DNA methyltransferase-like 1 OS=Saccharomyces cerevisiae (strain ATCC 204508 / S288c) GN=AML1 PE=1 SV=2 - [AML1_YEAST]	0.0323	1	1	1	2	1	1	1	1	0.0323	0.0323	0	32.43	248	28.6	4.89	P53200;YGR001C
SIT4	Serine/threonine-protein phosphatase PP1-1 OS=Saccharomyces cerevisiae (strain ATCC 204508 / S288c) GN=SIT4 PE=1 SV=1 - [PP11_YEAST]	0.0322	1	1	1	2	1	1	1	1	0.0322	0.0322	0	35.82	311	35.5	5.4	P20604;YDL047W
SEC27	Coatomer subunit beta' OS=Saccharomyces cerevisiae (strain ATCC 204508 / S288c) GN=SEC27 PE=1 SV=1 - [COPB2_YEAST]	0.0315	1	2	2	3	2	1	2	1	0.0315	0.018	0	26.02	889	99.4	4.74	P41811;YGL137W
CAM1	Elongation factor 1-gamma 1 OS=Saccharomyces cerevisiae (strain ATCC 204508 / S288c) GN=CAM1 PE=1 SV=2 - [EF1G1_YEAST]	0.0313	1	1	1	2	1	1	1	1	0.0313	0.0313	0	27.69	415	47.1	8.38	P29547;YPL048W
YMR124W	Uncharacterized protein YMR124W OS=Saccharomyces cerevisiae (strain ATCC 204508 / S288c) GN=YMR124W PE=1 SV=2 - [YM11_YEAST]	0.0308	1	2	2	2	2		2		0.0308		0		943	105.8	6.89	P39523
PUF3	mRNA-binding protein PUF3 OS=Saccharomyces cerevisiae (strain ATCC 204508 / S288c) GN=PUF3 PE=1 SV=1 - [PUF3_YEAST]	0.0307	1	3	3	4	3	1	3	1	0.0307	0.0114	0	27.98	879	98	7.21	Q07807;YLL013C
SBP1	Single-stranded nucleic acid-binding protein OS=Saccharomyces cerevisiae (strain ATCC 204508 / S288c) GN=SBP1 PE=1 SV=2 - [SSBP1_YEAST]	0.0306	1	1	1	2	1	1	1	1	0.0306	0.0306	1.67	27.5	294	33	5.66	P10080;YHL034C
FIP1	Pre-mRNA polyadenylation factor FIP1 OS=Saccharomyces cerevisiae (strain ATCC 204508 / S288c) GN=FIP1 PE=1 SV=1 - [FIP1_YEAST]	0.0306	1	1	1	1	1		1		0.0306		0		327	35.8	4.45	P45976
RTN1	Reticulon-like protein 1 OS=Saccharomyces cerevisiae (strain ATCC 204508 / S288c) GN=RTN1 PE=1 SV=1 - [RTN1_YEAST]	0.0305	1	1	1	2	1	1	1	1	0.0305	0.0305	0	26.58	295	32.9	8.98	Q04947;YDR233C
GCN1	Translational activator GCN1 OS=Saccharomyces cerevisiae (strain ATCC 204508 / S288c) GN=GCN1 PE=1 SV=1 - [GCN1_YEAST]	0.0303	1	6	6	10	6	4	6	4	0.0303	0.0198	0	39.45	2672	296.5	5.27	P33892;YGL195W
MSS116	ATP-dependent RNA helicase MSS116, mitochondrial OS=Saccharomyces cerevisiae (strain ATCC 204508 / S288c) GN=MSS116 PE=1 SV=1 - [MS116_YEAST]	0.0301	1	2	2	4	2	2	2	2	0.0301	0.0301	0	37.65	664	76.2	8.98	P15424;YDR194C
HIS4	Histidine biosynthesis trifunctional protein OS=Saccharomyces cerevisiae (strain ATCC 204508 / S288c) GN=HIS4 PE=1 SV=3 - [HIS2_YEAST]	0.03	1	2	2	3	2	1	2	1	0.03	0.0163	0	32.23	799	87.7	5.29	P00815;YCL030C
TRM1	tRNA (guanine(26)-N(2))-dimethyltransferase, mitochondrial OS=Saccharomyces cerevisiae (strain ATCC 204508 / S288c) GN=TRM1 PE=1 SV=1 - [TRM1_YEAST]	0.0298	2	2	2	3	2	1	2	1	0.0298	0.0175	0	42.37	570	64	9.09	P15565;YDR120C
YDR341C	Arginine--tRNA ligase, cytoplasmic OS=Saccharomyces cerevisiae (strain ATCC 204508 / S288c) GN=YDR341C PE=1 SV=1 - [SYRC_YEAST]	0.0297	1	2	2	3	2	1	2	1	0.0297	0.0148	0	19.17	607	69.5	6.79	Q05506;YDR341C
YKL107W	Uncharacterized oxidoreductase YKL107W OS=Saccharomyces cerevisiae (strain ATCC 204508 / S288c) GN=YKL107W PE=1 SV=1 - [YKK7_YEAST]	0.0291	1	1	1	2	1	1	1	1	0.0291	0.0291	0	25.26	309	34.5	6.58	P34251;YKL107W
RSA4	Ribosome assembly protein 4 OS=Saccharomyces cerevisiae (strain ATCC 204508 / S288c) GN=RSA4 PE=1 SV=3 - [NLE1_YEAST]	0.0291	1	1	1	1	1		1		0.0291		0		515	57	8.87	P25382
ETT1	Enhancer of translation termination 1 OS=Saccharomyces cerevisiae (strain ATCC 204508 / S288c) GN=ETT1 PE=1 SV=1 - [ETT1_YEAST]	0.0291	1	1	1	1	1		1		0.0291		0		412	47.3	4.79	Q08421
STE50	Protein STE50 OS=Saccharomyces cerevisiae (strain ATCC 204508 / S288c) GN=STE50 PE=1 SV=1 - [STE50_YEAST]	0.0289	1	1	1	2	1	1	1	1	0.0289	0.0289	0	25.56	346	38.9	5.5	P25344;YCL032W
REG1	Resistance to glucose repression protein 1 OS=Saccharomyces cerevisiae (strain ATCC 204508 / S288c) GN=REG1 PE=1 SV=1 - [REG1_YEAST]	0.0286	1	3	3	6	3	3	3	3	0.0286	0.0286	0	33.4	1014	112.5	5.08	Q00816;YDR028C
PET123	37S ribosomal protein PET123, mitochondrial OS=Saccharomyces cerevisiae (strain ATCC 204508 / S288c) GN=PET123 PE=1 SV=1 - [RTPT_YEAST]	0.0283	1	1	1	2	1	1	1	1	0.0283	0.0283	0	30.96	318	36	9.8	P17558;YOR158W
LSB3	LAS seventeen-binding protein 3 OS=Saccharomyces cerevisiae (strain ATCC 204508 / S288c) GN=LSB3 PE=1 SV=3 - [LSB3_YEAST]	0.0283	1	1	1	1	1		1		0.0283		0		459	49.3	7.96	P43603
RCK2	Serine/threonine-protein kinase RCK2 OS=Saccharomyces cerevisiae (strain ATCC 204508 / S288c) GN=RCK2 PE=1 SV=3 - [RCK2_YEAST]	0.0279	1	2	2	3	2	1	2	1	0.0279	0.0164	0	30.76	610	68	5.45	P38623;YLR248W
PRE2	Proteasome component PRE2 OS=Saccharomyces cerevisiae (strain ATCC 204508 / S288c) GN=PRE2 PE=1 SV=3 - [PSB5_YEAST]	0.0279	1	1	1	1	1		1		0.0279		0		287	31.6	6.23	P30656
MAF1	Repressor of RNA polymerase III transcription MAF1 OS=Saccharomyces cerevisiae (strain ATCC 204508 / S288c) GN=MAF1 PE=1 SV=1 - [MAF1_YEAST]	0.0278	1	1	1	1	1		1		0.0278		0		395	44.7	5.27	P41910
RPN6	26S proteasome regulatory subunit RPN6 OS=Saccharomyces cerevisiae (strain ATCC 204508 / S288c) GN=RPN6 PE=1 SV=3 - [RPN6_YEAST]	0.0276	1	1	1	1	1		1		0.0276		0		434	49.7	6.28	Q12377
UTP22	U3 small nucleolar RNA-associated protein 22 OS=Saccharomyces cerevisiae (strain ATCC 204508 / S288c) GN=UTP22 PE=1 SV=1 - [UTP22_YEAST]	0.0275	1	3	3	5	3	2	3	2	0.0275	0.017	0	23.75	1237	140.4	8.46	P53254;YGR090W
LEU4	2-isopropylmalate synthase OS=Saccharomyces cerevisiae (strain ATCC 204508 / S288c) GN=LEU4 PE=1 SV=1 - [LEU1_YEAST]	0.0275	3	2	2	3	2	1	2	1	0.0275	0.0129	0	31.17	619	68.4	6.01	P06208;YNL104C
ILV3	Dihydroxy-acid dehydratase, mitochondrial OS=Saccharomyces cerevisiae (strain ATCC 204508 / S288c) GN=ILV3 PE=1 SV=2 - [ILV3_YEAST]	0.0274	1	1	1	1	1		1		0.0274		0		585	62.8	7.83	P39522
RPP1	Ribonuclease P/MRP protein subunit RPP1 OS=Saccharomyces cerevisiae (strain ATCC 204508 / S288c) GN=RPP1 PE=1 SV=1 - [RPP1_YEAST]	0.0273	1	1	1	1	1		1		0.0273		0		293	32.2	9.73	P38786
UTP10	U3 small nucleolar RNA-associated protein 10 OS=Saccharomyces cerevisiae (strain ATCC 204508 / S288c) GN=UTP10 PE=1 SV=1 - [UTP10_YEAST]	0.0271	1	4	4	6	4	2	4	2	0.0271	0.0181	0	33.67	1769	200	6.49	P42945;YJL109C
SRP40	Suppressor protein SRP40 OS=Saccharomyces cerevisiae (strain ATCC 204508 / S288c) GN=SRP40 PE=1 SV=2 - [SRP40_YEAST]	0.0271	1	1	1	2	1	1	1	1	0.0271	0.0271	0	24.72	406	41	4.35	P32583;YKR092C
LEU1	3-isopropylmalate dehydratase OS=Saccharomyces cerevisiae (strain ATCC 204508 / S288c) GN=LEU1 PE=1 SV=3 - [LEUC_YEAST]	0.027	1	2	2	4	2	2	2	2	0.027	0.027	0	34.9	779	85.7	5.9	P07264;YGL009C
GRS1	Isoform Cytoplasmic of Glycine--tRNA ligase 1, mitochondrial OS=Saccharomyces cerevisiae (strain ATCC 204508 / S288c) GN=GRS1 - [SYG_YEAST]	0.027	2	2	2	3	2	1	2	1	0.027	0.0165	1.84	38.55	667	75.3	5.88	P38088-2;YBR121C
MSN4	Zinc finger protein MSN4 OS=Saccharomyces cerevisiae (strain ATCC 204508 / S288c) GN=MSN4 PE=1 SV=1 - [MSN4_YEAST]	0.027	1	1	1	2	1	1	1	1	0.027	0.027	0	29.36	630	69.7	7.23	P33749;YKL062W
WHI2	Growth regulation protein OS=Saccharomyces cerevisiae (strain ATCC 204508 / S288c) GN=WHI2 PE=1 SV=2 - [WHI2_YEAST]	0.0267	1	1	1	2	1	1	1	1	0.0267	0.0267	0	38.94	486	55.3	6.07	P12611;YOR043W
SNF5	SWI/SNF chromatin-remodeling complex subunit SNF5 OS=Saccharomyces cerevisiae (strain ATCC 204508 / S288c) GN=SNF5 PE=1 SV=3 - [SNF5_YEAST]	0.0265	1	2	2	2	2		2		0.0265		0		905	102.5	8.28	P18480
HRB1	Protein HRB1 OS=Saccharomyces cerevisiae (strain ATCC 204508 / S288c) GN=HRB1 PE=1 SV=2 - [HRB1_YEAST]	0.0264	1	1	1	2	1	1	1	1	0.0264	0.0264	0	43.3	454	52.1	7.59	P38922;YNL004W
ILS1	Isoleucine--tRNA ligase, cytoplasmic OS=Saccharomyces cerevisiae (strain ATCC 204508 / S288c) GN=ILS1 PE=1 SV=1 - [SYIC_YEAST]	0.0261	1	3	3	6	3	3	3	3	0.0261	0.0261	3.44	39.61	1072	122.9	6.06	P09436;YBL076C
SRB5	Mediator of RNA polymerase II transcription subunit 18 OS=Saccharomyces cerevisiae (strain ATCC 204508 / S288c) GN=SRB5 PE=1 SV=1 - [MED18_YEAST]	0.0261	1	1	1	1	1		1		0.0261		0		307	34.3	5	P32585
CNS1	Hsp70/Hsp90 co-chaperone CNS1 OS=Saccharomyces cerevisiae (strain ATCC 204508 / S288c) GN=CNS1 PE=1 SV=1 - [CNS1_YEAST]	0.026	1	1	1	1	1		1		0.026		0		385	44.1	5.81	P33313
SEC7	Protein transport protein SEC7 OS=Saccharomyces cerevisiae (strain ATCC 204508 / S288c) GN=SEC7 PE=1 SV=2 - [SEC7_YEAST]	0.0259	1	5	5	10	5	5	5	5	0.0259	0.0259	0	65.26	2009	226.7	4.81	P11075;YDR170C
RNR1	Ribonucleoside-diphosphate reductase large chain 1 OS=Saccharomyces cerevisiae (strain ATCC 204508 / S288c) GN=RNR1 PE=1 SV=2 - [RIR1_YEAST]	0.0259	2	2	2	3	2	1	2	1	0.0259	0.018	0	29.27	888	99.5	6.19	P21524;YER070W
NSA1	Ribosome biogenesis protein NSA1 OS=Saccharomyces cerevisiae (strain ATCC 204508 / S288c) GN=NSA1 PE=1 SV=1 - [NSA1_YEAST]	0.0259	1	1	1	2	1	1	1	1	0.0259	0.0259	0	54.85	463	51.9	7.84	P53136;YGL111W
ERG26	Sterol-4-alpha-carboxylate 3-dehydrogenase, decarboxylating OS=Saccharomyces cerevisiae (strain ATCC 204508 / S288c) GN=ERG26 PE=1 SV=1 - [ERG26_YEAST]	0.0258	1	1	1	1	1		1		0.0258		0		349	38.7	6.68	P53199
YGR130C	Uncharacterized protein YGR130C OS=Saccharomyces cerevisiae (strain ATCC 204508 / S288c) GN=YGR130C PE=1 SV=1 - [YG3A_YEAST]	0.0257	1	2	2	4	2	2	2	2	0.0257	0.0257	0	28.17	816	92.6	5.03	P53278;YGR130C
ARP9	Actin-like protein ARP9 OS=Saccharomyces cerevisiae (strain ATCC 204508 / S288c) GN=ARP9 PE=1 SV=1 - [ARP9_YEAST]	0.0257	1	1	1	2	1	1	1	1	0.0257	0.0257	1.69	42.11	467	53	5.15	Q05123;YMR033W
TIF4631	Eukaryotic initiation factor 4F subunit p150 OS=Saccharomyces cerevisiae (strain ATCC 204508 / S288c) GN=TIF4631 PE=1 SV=2 - [IF4F1_YEAST]	0.0252	1	2	2	3	2	1	2	1	0.0252	0.0126	0	0	952	107	6.04	P39935;YGR162W
MET22	3'(2'),5'-bisphosphate nucleotidase OS=Saccharomyces cerevisiae (strain ATCC 204508 / S288c) GN=MET22 PE=1 SV=1 - [MET22_YEAST]	0.0252	1	1	1	1	1		1		0.0252		0		357	39.1	6.2	P32179
VAR1	Ribosomal protein VAR1, mitochondrial OS=Saccharomyces cerevisiae (strain ATCC 204508 / S288c) GN=VAR1 PE=1 SV=3 - [RMAR_YEAST]	0.0251	1	1	1	2	1	1	1	1	0.0251	0.0251	0	24.93	398	47.1	9.89	P02381;Q0140
CPA2	Carbamoyl-phosphate synthase arginine-specific large chain OS=Saccharomyces cerevisiae (strain ATCC 204508 / S288c) GN=CPA2 PE=1 SV=1 - [CARB_YEAST]	0.025	1	1	3	5	3	2	3	2	0.025	0.0143	1.71	36.18	1118	123.8	5.31	P03965;YJR109C
SVF1	Survival factor 1 OS=Saccharomyces cerevisiae (strain ATCC 204508 / S288c) GN=SVF1 PE=1 SV=1 - [SVF1_YEAST]	0.0249	1	1	1	2	1	1	1	1	0.0249	0.0249	0	23.25	481	54.3	4.53	Q05515;YDR346C
BDF1	Bromodomain-containing factor 1 OS=Saccharomyces cerevisiae (strain ATCC 204508 / S288c) GN=BDF1 PE=1 SV=3 - [BDF1_YEAST]	0.0248	1	2	2	3	2	1	2	1	0.0248	0.0117	0	34.5	686	76.9	6.02	P35817;YLR399C
ROK1	ATP-dependent RNA helicase ROK1 OS=Saccharomyces cerevisiae (strain ATCC 204508 / S288c) GN=ROK1 PE=1 SV=1 - [ROK1_YEAST]	0.0248	1	1	1	2	1	1	1	1	0.0248	0.0248	0	21.37	564	63.6	9.14	P45818;YGL171W
SRV2	Adenylyl cyclase-associated protein OS=Saccharomyces cerevisiae (strain ATCC 204508 / S288c) GN=SRV2 PE=1 SV=1 - [CAP_YEAST]	0.0247	1	1	1	2	1	1	1	1	0.0247	0.0247	2.2	46.07	526	57.5	5.64	P17555;YNL138W
ASN2	Asparagine synthetase [glutamine-hydrolyzing] 2 OS=Saccharomyces cerevisiae (strain ATCC 204508 / S288c) GN=ASN2 PE=1 SV=2 - [ASNS2_YEAST]	0.0245	1	1	1	1	1		1		0.0245		0		572	64.6	5.87	P49090
IVY1	Protein IVY1 OS=Saccharomyces cerevisiae (strain ATCC 204508 / S288c) GN=IVY1 PE=1 SV=1 - [IVY1_YEAST]	0.0243	1	1	1	2	1	1	1	1	0.0243	0.0243	0	21.2	453	49.9	5.05	Q04934;YDR229W
CAR1	Arginase OS=Saccharomyces cerevisiae (strain ATCC 204508 / S288c) GN=CAR1 PE=1 SV=1 - [ARGI_YEAST]	0.024	1	1	1	2	1	1	1	1	0.024	0.024	0	23.65	333	35.6	5.64	P00812;YPL111W
ARG3	Ornithine carbamoyltransferase OS=Saccharomyces cerevisiae (strain ATCC 204508 / S288c) GN=ARG3 PE=1 SV=1 - [OTC_YEAST]	0.0237	1	1	1	1	1		1		0.0237		0		338	37.8	6.3	P05150
VAS1	Valine--tRNA ligase, mitochondrial OS=Saccharomyces cerevisiae (strain ATCC 204508 / S288c) GN=VAS1 PE=1 SV=2 - [SYV_YEAST]	0.0236	2	3	3	6	3	3	3	3	0.0236	0.0236	2.08	30.38	1104	125.7	6.96	P07806;YGR094W
RRP7	Ribosomal RNA-processing protein 7 OS=Saccharomyces cerevisiae (strain ATCC 204508 / S288c) GN=RRP7 PE=1 SV=1 - [RRP7_YEAST]	0.0236	1	1	1	2	1	1	1	1	0.0236	0.0236	0	44.65	297	34.4	8.87	P25368;YCL031C
UTR2	Probable glycosidase CRH2 OS=Saccharomyces cerevisiae (strain ATCC 204508 / S288c) GN=UTR2 PE=1 SV=3 - [CRH2_YEAST]	0.0236	1	1	1	2	1	1	1	1	0.0236	0.0236	2.02	39.68	467	49.9	4.78	P32623;YEL040W
SNZ1	Pyridoxine biosynthesis protein SNZ1 OS=Saccharomyces cerevisiae (strain ATCC 204508 / S288c) GN=SNZ1 PE=1 SV=1 - [SNZ1_YEAST]	0.0236	1	1	1	1	1		1		0.0236		0		297	31.8	5.58	Q03148
YGR017W	YGR017W SGDID:S000003249, Chr VII from 523787-524680, Uncharacterized ORF, Putative protein of unknown function; green fluorescent protein (GFP)-fusion protein localizes to both the nucleus and the cytoplasm"	0.0236	1	1	1	1		1		1		0.0236		37.65	297	34.7	4.68	REV_YGR017W
APJ1	J domain-containing protein APJ1 OS=Saccharomyces cerevisiae (strain ATCC 204508 / S288c) GN=APJ1 PE=1 SV=1 - [APJ1_YEAST]	0.0227	1	1	1	2	1	1	1	1	0.0227	0.0227	1.67	37.16	528	58.9	6.9	P53940;YNL077W
SOF1	Protein SOF1 OS=Saccharomyces cerevisiae (strain ATCC 204508 / S288c) GN=SOF1 PE=1 SV=1 - [DCA13_YEAST]	0.0225	1	1	1	1	1		1		0.0225		0		489	56.8	9.41	P33750
SHM1	Serine hydroxymethyltransferase, mitochondrial OS=Saccharomyces cerevisiae (strain ATCC 204508 / S288c) GN=SHM1 PE=1 SV=2 - [GLYM_YEAST]	0.0224	1	1	1	1	1		1		0.0224		0		490	53.7	8.72	P37292
SBE22	Protein SBE22 OS=Saccharomyces cerevisiae (strain ATCC 204508 / S288c) GN=SBE22 PE=1 SV=1 - [SBE22_YEAST]	0.0223	1	2	2	4	2	2	2	2	0.0223	0.0223	0	52.19	852	96.3	8	P38814;YHR103W
UFD4	Ubiquitin fusion degradation protein 4 OS=Saccharomyces cerevisiae (strain ATCC 204508 / S288c) GN=UFD4 PE=1 SV=1 - [UFD4_YEAST]	0.0223	1	3	3	3	2	1	2	1	0.0148	0.0074	0	20.66	1483	167.7	4.91	P33202;YKL010C
NUP57	Nucleoporin NUP57 OS=Saccharomyces cerevisiae (strain ATCC 204508 / S288c) GN=NUP57 PE=1 SV=1 - [NUP57_YEAST]	0.0222	1	1	1	2	1	1	1	1	0.0222	0.0222	0	23.87	541	57.5	9.58	P48837;YGR119C
SCP160	Protein SCP160 OS=Saccharomyces cerevisiae (strain ATCC 204508 / S288c) GN=SCP160 PE=1 SV=3 - [SC160_YEAST]	0.0221	1	3	3	5	3	2	3	2	0.0221	0.0155	0	43.32	1222	134.7	5.85	P06105;YJL080C
YJL045W	Succinate dehydrogenase [ubiquinone] flavoprotein subunit 2, mitochondrial OS=Saccharomyces cerevisiae (strain ATCC 204508 / S288c) GN=YJL045W PE=1 SV=1 - [DHSX_YEAST]	0.0221	2	1	1	2	1	1	1	1	0.0221	0.0221	3.28	100.11	634	69.3	7.37	P47052;YJL045W
CDC60	Leucine--tRNA ligase, cytoplasmic OS=Saccharomyces cerevisiae (strain ATCC 204508 / S288c) GN=CDC60 PE=1 SV=1 - [SYLC_YEAST]	0.022	1	2	2	4	2	2	2	2	0.022	0.022	0	46.02	1090	124.1	5.85	P26637;YPL160W
PRM5	Pheromone-regulated membrane protein 5 OS=Saccharomyces cerevisiae (strain ATCC 204508 / S288c) GN=PRM5 PE=1 SV=1 - [PRM5_YEAST]	0.022	1	1	1	2	1	1	1	1	0.022	0.022	0	21.23	318	34.6	7.15	P40476;YIL117C
COP1	Coatomer subunit alpha OS=Saccharomyces cerevisiae (strain ATCC 204508 / S288c) GN=COP1 PE=1 SV=2 - [COPA_YEAST]	0.0216	1	3	3	6	3	3	3	3	0.0216	0.0216	0	58.49	1201	135.5	5.99	P53622;YDL145C
YMR111C	Uncharacterized protein YMR111C OS=Saccharomyces cerevisiae (strain ATCC 204508 / S288c) GN=YMR111C PE=1 SV=1 - [YM01_YEAST]	0.0216	1	1	1	2	1	1	1	1	0.0216	0.0216	0	24.97	462	52.3	7.03	Q04461;YMR111C
ICL1	Isocitrate lyase OS=Saccharomyces cerevisiae (strain ATCC 204508 / S288c) GN=ICL1 PE=1 SV=1 - [ACEA_YEAST]	0.0215	1	1	1	4	1	1	2	2	0.0215	0.0215	2.43	51.94	557	62.4	6.42	P28240;YER065C
GVP36	Protein GVP36 OS=Saccharomyces cerevisiae (strain ATCC 204508 / S288c) GN=GVP36 PE=1 SV=1 - [GVP36_YEAST]	0.0215	1	1	1	2	1	1	1	1	0.0215	0.0215	0	35.33	326	36.6	4.97	P40531;YIL041W
UTP15	U3 small nucleolar RNA-associated protein 15 OS=Saccharomyces cerevisiae (strain ATCC 204508 / S288c) GN=UTP15 PE=1 SV=1 - [UTP15_YEAST]	0.0214	1	1	1	1	1		1		0.0214		0		513	57.7	9.31	Q04305
TAF6	Transcription initiation factor TFIID subunit 6 OS=Saccharomyces cerevisiae (strain ATCC 204508 / S288c) GN=TAF6 PE=1 SV=1 - [TAF6_YEAST]	0.0213	1	1	1	1	1		1		0.0213		0		516	57.9	5.43	P53040
PGM2	Phosphoglucomutase-2 OS=Saccharomyces cerevisiae (strain ATCC 204508 / S288c) GN=PGM2 PE=1 SV=1 - [PGM2_YEAST]	0.0211	2	1	1	2	1	1	1	1	0.0211	0.0211	0	36.86	569	63	6.62	P37012;YMR105C
IDP1	Isocitrate dehydrogenase [NADP], mitochondrial OS=Saccharomyces cerevisiae (strain ATCC 204508 / S288c) GN=IDP1 PE=1 SV=1 - [IDHP_YEAST]	0.021	1	1	1	2	1	1	1	1	0.021	0.021	0	35.28	428	48.2	8.76	P21954;YDL066W
MRPS28	37S ribosomal protein S28, mitochondrial OS=Saccharomyces cerevisiae (strain ATCC 204508 / S288c) GN=MRPS28 PE=1 SV=1 - [RT28_YEAST]	0.021	1	1	1	1	1		1		0.021		0		286	33	9.92	P21771
GUA1	GMP synthase [glutamine-hydrolyzing] OS=Saccharomyces cerevisiae (strain ATCC 204508 / S288c) GN=GUA1 PE=1 SV=4 - [GUAA_YEAST]	0.021	1	1	1	1	1		1		0.021		0		525	58.4	6.49	P38625
HPC2	Histone promoter control protein 2 OS=Saccharomyces cerevisiae (strain ATCC 204508 / S288c) GN=HPC2 PE=1 SV=2 - [HPC2_YEAST]	0.0208	1	1	1	1	1		1		0.0208		0		625	67.7	9.25	Q01448
PWP2	Periodic tryptophan protein 2 OS=Saccharomyces cerevisiae (strain ATCC 204508 / S288c) GN=PWP2 PE=1 SV=2 - [PWP2_YEAST]	0.0206	1	2	2	4	2	2	2	2	0.0206	0.0206	0	29.83	923	103.9	5.1	P25635;YCR057C
THS1	Threonine--tRNA ligase, cytoplasmic OS=Saccharomyces cerevisiae (strain ATCC 204508 / S288c) GN=THS1 PE=1 SV=2 - [SYTC_YEAST]	0.0204	1	1	1	2	1	1	1	1	0.0204	0.0204	0	18.55	734	84.5	7.03	P04801;YIL078W
KTR1	Alpha-1,2 mannosyltransferase KTR1 OS=Saccharomyces cerevisiae (strain ATCC 204508 / S288c) GN=KTR1 PE=1 SV=1 - [KTR1_YEAST]	0.0204	1	1	1	1	1		1		0.0204		0		393	46	6.68	P27810
ROD1	Protein ROD1 OS=Saccharomyces cerevisiae (strain ATCC 204508 / S288c) GN=ROD1 PE=1 SV=1 - [ROD1_YEAST]	0.0203	1	2	2	3	2	1	2	1	0.0203	0.0084	0	31.08	837	92.3	8.79	Q02805;YOR018W
NOT3	General negative regulator of transcription subunit 3 OS=Saccharomyces cerevisiae (strain ATCC 204508 / S288c) GN=NOT3 PE=1 SV=2 - [NOT3_YEAST]	0.0203	1	1	1	2	1	1	1	1	0.0203	0.0203	0	13.62	836	94.3	5.62	P06102;YIL038C
UTP21	U3 small nucleolar RNA-associated protein 21 OS=Saccharomyces cerevisiae (strain ATCC 204508 / S288c) GN=UTP21 PE=1 SV=1 - [UTP21_YEAST]	0.0202	1	2	2	4	2	2	2	2	0.0202	0.0202	1.87	30.5	939	104.7	7.8	Q06078;YLR409C
EDC3	Enhancer of mRNA-decapping protein 3 OS=Saccharomyces cerevisiae (strain ATCC 204508 / S288c) GN=EDC3 PE=1 SV=1 - [EDC3_YEAST]	0.02	1	1	1	1	1		1		0.02		0		551	61.3	6.4	P39998
EAF3	Chromatin modification-related protein EAF3 OS=Saccharomyces cerevisiae (strain ATCC 204508 / S288c) GN=EAF3 PE=1 SV=1 - [EAF3_YEAST]	0.02	1	1	1	1	1		1		0.02		0		401	45.2	8.31	Q12432
SPB4	ATP-dependent rRNA helicase SPB4 OS=Saccharomyces cerevisiae (strain ATCC 204508 / S288c) GN=SPB4 PE=1 SV=1 - [SPB4_YEAST]	0.0198	1	1	1	2	1	1	1	1	0.0198	0.0198	1.77	31.99	606	69.4	9.04	P25808;YFL002C
MAL31	Maltose permease MAL31 OS=Saccharomyces cerevisiae (strain ATCC 204508 / S288c) GN=MAL31 PE=1 SV=1 - [MAL31_YEAST]	0.0195	1	1	1	1	1		1		0.0195		0		614	68.2	5.77	P38156
NAB6	RNA-binding protein NAB6 OS=Saccharomyces cerevisiae (strain ATCC 204508 / S288c) GN=NAB6 PE=1 SV=1 - [NAB6_YEAST]	0.0194	1	2	2	4	2	2	2	2	0.0194	0.0194	0	68.9	1134	126.1	7.01	Q03735;YML117W
LTV1	Protein LTV1 OS=Saccharomyces cerevisiae (strain ATCC 204508 / S288c) GN=LTV1 PE=1 SV=2 - [LTV1_YEAST]	0.0194	1	1	1	1	1		1		0.0194		0		463	53.4	4.67	P34078
TAE2	Translation-associated element 2 OS=Saccharomyces cerevisiae (strain ATCC 204508 / S288c) GN=TAE2 PE=1 SV=1 - [TAE2_YEAST]	0.0193	1	2	2	4	2	2	2	2	0.0193	0.0193	0	38.67	1038	119	5.73	Q12532;YPL009C
YMR310C	Uncharacterized protein YMR310C OS=Saccharomyces cerevisiae (strain ATCC 204508 / S288c) GN=YMR310C PE=1 SV=1 - [YM91_YEAST]	0.0189	2	1	1	1	1		1		0.0189		0		317	35.8	9.54	Q04867
DSK2	Ubiquitin domain-containing protein DSK2 OS=Saccharomyces cerevisiae (strain ATCC 204508 / S288c) GN=DSK2 PE=1 SV=2 - [DSK2_YEAST]	0.0188	1	1	1	2	1	1	1	1	0.0188	0.0188	0	23.45	373	39.3	4.96	P48510;YMR276W
CLU1	Clustered mitochondria protein 1 OS=Saccharomyces cerevisiae (strain ATCC 204508 / S288c) GN=CLU1 PE=1 SV=1 - [TIF31_YEAST]	0.0188	1	2	2	2	1	1	1	1	0.0117	0.007	0	34.12	1277	145.1	6.39	Q03690;YMR012W
ADE13	Adenylosuccinate lyase OS=Saccharomyces cerevisiae (strain ATCC 204508 / S288c) GN=ADE13 PE=1 SV=1 - [PUR8_YEAST]	0.0187	1	1	1	2	1	1	1	1	0.0187	0.0187	0	37.72	482	54.5	6.43	Q05911;YLR359W
TRP3	Anthranilate synthase component 2 OS=Saccharomyces cerevisiae (strain ATCC 204508 / S288c) GN=TRP3 PE=1 SV=2 - [TRPG_YEAST]	0.0186	1	1	1	2	1		2		0.0186		0		484	53.5	6.92	P00937
PMI40	Mannose-6-phosphate isomerase OS=Saccharomyces cerevisiae (strain ATCC 204508 / S288c) GN=PMI40 PE=1 SV=4 - [MPI_YEAST]	0.0186	1	1	1	2	1	1	1	1	0.0186	0.0186	0	37.56	429	48.2	5.99	P29952;YER003C
RPD3	Histone deacetylase RPD3 OS=Saccharomyces cerevisiae (strain ATCC 204508 / S288c) GN=RPD3 PE=1 SV=1 - [RPD3_YEAST]	0.0185	1	1	1	1	1		1		0.0185		0		433	48.9	5.52	P32561
APL6	AP-3 complex subunit beta OS=Saccharomyces cerevisiae (strain ATCC 204508 / S288c) GN=APL6 PE=1 SV=2 - [AP3B_YEAST]	0.0185	1	1	1	1	1		1		0.0185		0		809	91.5	5.83	P46682
GFA1	Glucosamine--fructose-6-phosphate aminotransferase [isomerizing] OS=Saccharomyces cerevisiae (strain ATCC 204508 / S288c) GN=GFA1 PE=1 SV=4 - [GFA1_YEAST]	0.0181	2	2	2	2	2		2		0.0181		0		717	80	6.43	P14742
UTP7	U3 small nucleolar RNA-associated protein 7 OS=Saccharomyces cerevisiae (strain ATCC 204508 / S288c) GN=UTP7 PE=1 SV=1 - [UTP7_YEAST]	0.0181	1	1	1	2	1	1	1	1	0.0181	0.0181	0	32.7	554	62.3	9.45	P40055;YER082C
GYL1	GYL1 SGDID:S000004804, Chr XIII from 647118-649280, Verified ORF, Putative GTPase activating protein (GAP) that may have a role in polarized exocytosis; stimulates Gyp5p GAP activity on Ypt1p, colocalizes with Gyp5p at sites of polarized growth; interacts with Gyp5p, Rvs161p, and Rvs167p"	0.0181	1	1	2	2		2		2		0.0181		31.28	720	82.1	5.38	REV_YMR192W
GLY1	Low specificity L-threonine aldolase OS=Saccharomyces cerevisiae (strain ATCC 204508 / S288c) GN=GLY1 PE=1 SV=2 - [GLY1_YEAST]	0.0181	1	1	1	1	1		1		0.0181		0		387	42.8	6.29	P37303
IPI3	Pre-rRNA-processing protein IPI3 OS=Saccharomyces cerevisiae (strain ATCC 204508 / S288c) GN=IPI3 PE=1 SV=1 - [IPI3_YEAST]	0.018	1	1	1	1	1		1		0.018		0		555	61.7	5.74	P53877
LYS9	Saccharopine dehydrogenase [NADP(+), L-glutamate-forming] OS=Saccharomyces cerevisiae (strain ATCC 204508 / S288c) GN=LYS9 PE=1 SV=1 - [LYS9_YEAST]	0.0179	1	1	1	1	1		1		0.0179		0		446	48.9	5.27	P38999
DOT6	Transcriptional regulatory protein DOT6 OS=Saccharomyces cerevisiae (strain ATCC 204508 / S288c) GN=DOT6 PE=1 SV=1 - [DOT6_YEAST]	0.0179	1	1	1	1	1		1		0.0179		0		670	73	9.48	P40059
NPR1	Nitrogen permease reactivator protein OS=Saccharomyces cerevisiae (strain ATCC 204508 / S288c) GN=NPR1 PE=1 SV=2 - [NPR1_YEAST]	0.0177	1	1	1	2	1	1	1	1	0.0177	0.0177	1.89	36.86	790	85.9	8.37	P22211;YNL183C
ASK10	Activator of SKN7 protein 10 OS=Saccharomyces cerevisiae (strain ATCC 204508 / S288c) GN=ASK10 PE=1 SV=2 - [ASK10_YEAST]	0.0175	2	2	2	4	2	2	2	2	0.0175	0.0175	2	33.48	1146	126.8	9.29	P48361;YGR097W
TOP2	DNA topoisomerase 2 OS=Saccharomyces cerevisiae (strain ATCC 204508 / S288c) GN=TOP2 PE=1 SV=2 - [TOP2_YEAST]	0.0175	1	2	2	2	2		2		0.0175		0		1428	164.1	7.03	P06786
PTC5	Protein phosphatase 2C homolog 5 OS=Saccharomyces cerevisiae (strain ATCC 204508 / S288c) GN=PTC5 PE=1 SV=1 - [PP2C5_YEAST]	0.0175	1	1	1	1	1		1		0.0175		0		572	63.6	8.62	Q12511
STE12	Protein STE12 OS=Saccharomyces cerevisiae (strain ATCC 204508 / S288c) GN=STE12 PE=1 SV=1 - [STE12_YEAST]	0.0174	1	1	1	1	1		1		0.0174		0		688	77.8	5.68	P13574
PRI1	DNA primase small subunit OS=Saccharomyces cerevisiae (strain ATCC 204508 / S288c) GN=PRI1 PE=1 SV=2 - [PRI1_YEAST]	0.0171	1	1	1	2	1	1	1	1	0.0171	0.0171	1.7	37.22	409	47.7	7.88	P10363;YIR008C
CDC55	Protein phosphatase PP2A regulatory subunit B OS=Saccharomyces cerevisiae (strain ATCC 204508 / S288c) GN=CDC55 PE=1 SV=2 - [2ABA_YEAST]	0.0171	1	1	1	1	1		1		0.0171		0		526	59.6	6.39	Q00362
MOD5	Isoform Cytoplasmic+nuclear of tRNA dimethylallyltransferase, mitochondrial OS=Saccharomyces cerevisiae (strain ATCC 204508 / S288c) GN=MOD5 - [MOD5_YEAST]	0.0168	2	1	1	1	1		1		0.0168		0		417	49.1	8.92	P07884-2
SRP68	Signal recognition particle subunit SRP68 OS=Saccharomyces cerevisiae (strain ATCC 204508 / S288c) GN=SRP68 PE=1 SV=1 - [SRP68_YEAST]	0.0167	1	1	1	2	1	1	1	1	0.0167	0.0167	0	33.42	599	69	8.75	P38687;YPL243W
UTP14	U3 small nucleolar RNA-associated protein 14 OS=Saccharomyces cerevisiae (strain ATCC 204508 / S288c) GN=UTP14 PE=1 SV=1 - [UTP14_YEAST]	0.0167	1	1	1	2	1	1	1	1	0.0167	0.0167	0	31.02	899	103	5.06	Q04500;YML093W
NOP7	Pescadillo homolog OS=Saccharomyces cerevisiae (strain ATCC 204508 / S288c) GN=NOP7 PE=1 SV=1 - [PESC_YEAST]	0.0165	1	1	1	2	1	1	1	1	0.0165	0.0165	2.19	41.76	605	69.8	5.6	P53261;YGR103W
DIN7	DNA damage-inducible protein DIN7 OS=Saccharomyces cerevisiae (strain ATCC 204508 / S288c) GN=DIN7 PE=2 SV=1 - [DIN7_YEAST]	0.0163	2	1	1	1	1		1		0.0163		0		430	49	9.28	Q12086
RPT5	26S protease regulatory subunit 6A OS=Saccharomyces cerevisiae (strain ATCC 204508 / S288c) GN=RPT5 PE=1 SV=3 - [PRS6A_YEAST]	0.0161	1	1	1	2	1	1	1	1	0.0161	0.0161	0	27.57	434	48.2	5.06	P33297;YOR117W
UTP6	U3 small nucleolar RNA-associated protein 6 OS=Saccharomyces cerevisiae (strain ATCC 204508 / S288c) GN=UTP6 PE=1 SV=2 - [UTP6_YEAST]	0.0159	1	1	1	2	1	1	1	1	0.0159	0.0159	0	41.29	440	52.4	8.97	Q02354;YDR449C
PAF1	RNA polymerase II-associated protein 1 OS=Saccharomyces cerevisiae (strain ATCC 204508 / S288c) GN=PAF1 PE=1 SV=1 - [PAF1_YEAST]	0.0157	1	1	1	2	1	1	1	1	0.0157	0.0157	0	29.67	445	51.8	4.93	P38351;YBR279W
SUB2	ATP-dependent RNA helicase SUB2 OS=Saccharomyces cerevisiae (strain ATCC 204508 / S288c) GN=SUB2 PE=1 SV=1 - [SUB2_YEAST]	0.0157	1	1	1	2	1	1	1	1	0.0157	0.0157	0	25.87	446	50.3	5.52	Q07478;YDL084W
JSN1	Protein JSN1 OS=Saccharomyces cerevisiae (strain ATCC 204508 / S288c) GN=JSN1 PE=1 SV=1 - [JSN1_YEAST]	0.0156	1	1	1	1	1		1		0.0156		0		1091	120.3	6.96	P47135
RPB2	DNA-directed RNA polymerase II subunit RPB2 OS=Saccharomyces cerevisiae (strain ATCC 204508 / S288c) GN=RPB2 PE=1 SV=2 - [RPB2_YEAST]	0.0155	1	2	2	4	2	2	2	2	0.0155	0.0155	1.69	35.53	1224	138.7	6.52	P08518;YOR151C
MPP10	U3 small nucleolar RNA-associated protein MPP10 OS=Saccharomyces cerevisiae (strain ATCC 204508 / S288c) GN=MPP10 PE=1 SV=1 - [MPP10_YEAST]	0.0152	1	1	1	2	1	1	1	1	0.0152	0.0152	0	29.63	593	66.9	4.65	P47083;YJR002W
ADE5,7	Bifunctional purine biosynthetic protein ADE5,7 OS=Saccharomyces cerevisiae (strain ATCC 204508 / S288c) GN=ADE5,7 PE=1 SV=1 - [PUR2_YEAST]	0.015	1	1	1	2	1	1	1	1	0.015	0.015	1.65	25.52	802	86	5.27	P07244;YGL234W
SRP1	Importin subunit alpha OS=Saccharomyces cerevisiae (strain ATCC 204508 / S288c) GN=SRP1 PE=1 SV=1 - [IMA1_YEAST]	0.0148	1	1	1	2	1	1	1	1	0.0148	0.0148	0	33.38	542	60.4	4.91	Q02821;YNL189W
AYT1	AYT1 SGDID:S000003986, Chr XII from 16072-14648, reverse complement, Verified ORF, Acetyltransferase; catalyzes trichothecene 3-O-acetylation, suggesting a possible role in trichothecene biosynthesis"	0.0148	1	1	1	1		1		1		0.0148		23.9	474	52.8	7.37	REV_YLL063C
NOP2	Putative ribosomal RNA methyltransferase Nop2 OS=Saccharomyces cerevisiae (strain ATCC 204508 / S288c) GN=NOP2 PE=1 SV=1 - [NOP2_YEAST]	0.0146	1	1	1	2	1	1	1	1	0.0146	0.0146	1.72	37.48	618	69.8	5.05	P40991;YNL061W
NPR2	Nitrogen permease regulator 2 OS=Saccharomyces cerevisiae (strain ATCC 204508 / S288c) GN=NPR2 PE=1 SV=2 - [NPR2_YEAST]	0.0146	1	1	1	1	1		1		0.0146		0		615	69.8	8.53	P39923
YTA7	Tat-binding homolog 7 OS=Saccharomyces cerevisiae (strain ATCC 204508 / S288c) GN=YTA7 PE=1 SV=2 - [TBP7_YEAST]	0.0145	1	1	1	2	1	1	1	1	0.0145	0.0145	0	24.47	1379	157.3	5.19	P40340;YGR270W
NAN1	NET1-associated nuclear protein 1 OS=Saccharomyces cerevisiae (strain ATCC 204508 / S288c) GN=NAN1 PE=1 SV=1 - [UTP17_YEAST]	0.0145	1	1	1	2	1	1	1	1	0.0145	0.0145	0	29.02	896	101.2	6.35	Q02931;YPL126W
COG6	Conserved oligomeric Golgi complex subunit 6 OS=Saccharomyces cerevisiae (strain ATCC 204508 / S288c) GN=COG6 PE=1 SV=1 - [COG6_YEAST]	0.0143	1	1	1	2	1		2		0.0143		0		839	96.9	5.29	P53959
SPT5	Transcription elongation factor SPT5 OS=Saccharomyces cerevisiae (strain ATCC 204508 / S288c) GN=SPT5 PE=1 SV=1 - [SPT5_YEAST]	0.0141	1	2	2	4	2	2	2	2	0.0141	0.0141	0	21.44	1063	115.6	5.25	P27692;YML010W
GUS1	Glutamate--tRNA ligase, cytoplasmic OS=Saccharomyces cerevisiae (strain ATCC 204508 / S288c) GN=GUS1 PE=1 SV=3 - [SYEC_YEAST]	0.0141	1	1	1	2	1	1	1	1	0.0141	0.0141	0	23.14	708	80.8	7.53	P46655;YGL245W
ACS1	Acetyl-coenzyme A synthetase 1 OS=Saccharomyces cerevisiae (strain ATCC 204508 / S288c) GN=ACS1 PE=1 SV=2 - [ACS1_YEAST]	0.014	1	1	1	2	1	1	1	1	0.014	0.014	0	24.44	713	79.1	6.62	Q01574;YAL054C
STE11	Serine/threonine-protein kinase STE11 OS=Saccharomyces cerevisiae (strain ATCC 204508 / S288c) GN=STE11 PE=1 SV=3 - [STE11_YEAST]	0.0139	1	1	1	1	1		1		0.0139		0		717	80.7	7.2	P23561
RSC9	Chromatin structure-remodeling complex subunit RSC9 OS=Saccharomyces cerevisiae (strain ATCC 204508 / S288c) GN=RSC9 PE=1 SV=1 - [RSC9_YEAST]	0.0138	1	1	1	2	1	1	1	1	0.0138	0.0138	0	24.37	581	65.2	7.83	Q03124;YML127W
RRM3	RRM3 SGDID:S000001073, Chr VIII from 172970-170799, reverse complement, Verified ORF, DNA helicase involved in rDNA replication and Ty1 transposition; relieves replication fork pauses at telomeric regions; structurally and functionally related to Pif1p"	0.0138	1	1	1	1		1		1		0.0138		31.46	723	81.5	9.69	YHR031C
MSC3	Meiotic sister-chromatid recombination protein 3 OS=Saccharomyces cerevisiae (strain ATCC 204508 / S288c) GN=MSC3 PE=1 SV=1 - [MSC3_YEAST]	0.0137	1	1	1	2	1	1	1	1	0.0137	0.0137	0	27.94	728	80.5	9.14	Q05812;YLR219W
PRP8	Pre-mRNA-splicing factor 8 OS=Saccharomyces cerevisiae (strain ATCC 204508 / S288c) GN=PRP8 PE=1 SV=1 - [PRP8_YEAST]	0.0133	1	4	4	6	4	2	4	2	0.0133	0.0066	0	31.42	2413	279.3	7.3	P33334;YHR165C
CHC1	Clathrin heavy chain OS=Saccharomyces cerevisiae (strain ATCC 204508 / S288c) GN=CHC1 PE=1 SV=1 - [CLH_YEAST]	0.0133	1	2	2	4	2	2	2	2	0.0133	0.0133	0	20.95	1653	187.1	5.24	P22137;YGL206C
ACS2	Acetyl-coenzyme A synthetase 2 OS=Saccharomyces cerevisiae (strain ATCC 204508 / S288c) GN=ACS2 PE=1 SV=1 - [ACS2_YEAST]	0.0132	1	1	1	2	1	1	1	1	0.0132	0.0132	0	20.74	683	75.4	6.68	P52910;YLR153C
ALY1	Arrestin-related trafficking adapter 6 OS=Saccharomyces cerevisiae (strain ATCC 204508 / S288c) GN=ALY1 PE=1 SV=1 - [ALY1_YEAST]	0.0131	1	1	1	1	1		1		0.0131		0		915	102.5	6.02	P36117
NUP1	Nucleoporin NUP1 OS=Saccharomyces cerevisiae (strain ATCC 204508 / S288c) GN=NUP1 PE=1 SV=1 - [NUP1_YEAST]	0.013	1	1	1	1	1		1		0.013		0		1076	113.5	9.63	P20676
AI2	AI2 SGDID:S000007262, Chr Mito from 13818-13986,16435-18830, Verified ORF, Reverse transcriptase required for splicing of the COX1 pre-mRNA, encoded by a mobile group II intron within the mitochondrial COX1 gene"	0.0129	1	1	1	1		1		1		0.0129		0	854	97.9	9.63	REV_Q0055
PYC1	Pyruvate carboxylase 1 OS=Saccharomyces cerevisiae (strain ATCC 204508 / S288c) GN=PYC1 PE=1 SV=2 - [PYC1_YEAST]	0.0127	2	1	2	2	2		2		0.0127		1.62		1178	130	6.23	P11154
ELP2	Elongator complex protein 2 OS=Saccharomyces cerevisiae (strain ATCC 204508 / S288c) GN=ELP2 PE=1 SV=1 - [ELP2_YEAST]	0.0127	1	1	1	2	1	1	1	1	0.0127	0.0127	0	22.96	788	89.4	5.57	P42935;YGR200C
RTF1	RNA polymerase-associated protein RTF1 OS=Saccharomyces cerevisiae (strain ATCC 204508 / S288c) GN=RTF1 PE=1 SV=2 - [RTF1_YEAST]	0.0125	1	1	1	1	1		1		0.0125		0		558	65.8	5.39	P53064
VID30	Vacuolar import and degradation protein 30 OS=Saccharomyces cerevisiae (strain ATCC 204508 / S288c) GN=VID30 PE=1 SV=1 - [VID30_YEAST]	0.0125	1	1	1	1	1		1		0.0125		0		958	108.1	4.65	P53076
UTP9	U3 small nucleolar RNA-associated protein 9 OS=Saccharomyces cerevisiae (strain ATCC 204508 / S288c) GN=UTP9 PE=1 SV=1 - [UTP9_YEAST]	0.0122	1	1	1	1	1		1		0.0122		0		575	65.2	4.86	P38882
VPS41	Vacuolar protein sorting-associated protein 41 OS=Saccharomyces cerevisiae (strain ATCC 204508 / S288c) GN=VPS41 PE=1 SV=2 - [VPS41_YEAST]	0.0121	1	1	1	1	1		1		0.0121		0		992	113.3	4.93	P38959
RKM4	Ribosomal N-lysine methyltransferase 4 OS=Saccharomyces cerevisiae (strain ATCC 204508 / S288c) GN=RKM4 PE=1 SV=1 - [RKM4_YEAST]	0.0121	1	1	1	1	1		1		0.0121		1.61		494	57.3	5.05	Q12504
GIN4	Serine/threonine-protein kinase GIN4 OS=Saccharomyces cerevisiae (strain ATCC 204508 / S288c) GN=GIN4 PE=1 SV=1 - [GIN4_YEAST]	0.0114	1	1	1	2	1	1	1	1	0.0114	0.0114	0	25.3	1142	129.8	9.2	Q12263;YDR507C
GAA1	GPI transamidase component GAA1 OS=Saccharomyces cerevisiae (strain ATCC 204508 / S288c) GN=GAA1 PE=1 SV=1 - [GAA1_YEAST]	0.0114	1	1	1	1	1		1		0.0114		0		614	69.2	6.25	P39012
TOM70	Mitochondrial import receptor subunit TOM70 OS=Saccharomyces cerevisiae (strain ATCC 204508 / S288c) GN=TOM70 PE=1 SV=2 - [TOM70_YEAST]	0.0113	1	1	1	2	1	1	1	1	0.0113	0.0113	0	33.7	617	70.1	5.35	P07213;YNL121C
UTP8	UTP8 SGDID:S000003360, Chr VII from 750091-747950, reverse complement, Verified ORF, Nucleolar protein required for export of tRNAs from the nucleus; also copurifies with the small subunit (SSU) processome containing the U3 snoRNA that is involved in processing of pre-18S rRNA"	0.0112	1	1	1	1		1		1		0.0112		21.21	713	80.1	5.17	YGR128C
SNF1	Carbon catabolite-derepressing protein kinase OS=Saccharomyces cerevisiae (strain ATCC 204508 / S288c) GN=SNF1 PE=1 SV=1 - [SNF1_YEAST]	0.0111	1	1	1	1	1		1		0.0111		0		633	72	6.65	P06782
RGR1	Mediator of RNA polymerase II transcription subunit 14 OS=Saccharomyces cerevisiae (strain ATCC 204508 / S288c) GN=RGR1 PE=1 SV=2 - [MED14_YEAST]	0.0111	1	1	1	1	1		1		0.0111		0		1082	123.3	8.75	P19263
PSE1	Importin subunit beta-3 OS=Saccharomyces cerevisiae (strain ATCC 204508 / S288c) GN=PSE1 PE=1 SV=2 - [IMB3_YEAST]	0.011	1	1	1	1	1		1		0.011		0		1089	121	4.74	P32337
TIF4632	Eukaryotic initiation factor 4F subunit p130 OS=Saccharomyces cerevisiae (strain ATCC 204508 / S288c) GN=TIF4632 PE=1 SV=1 - [IF4F2_YEAST]	0.0109	1	1	1	1	1		1		0.0109		0		914	103.8	7.64	P39936
SEC24	Protein transport protein SEC24 OS=Saccharomyces cerevisiae (strain ATCC 204508 / S288c) GN=SEC24 PE=1 SV=1 - [SEC24_YEAST]	0.0108	1	1	1	2	1	1	1	1	0.0108	0.0108	0	29.47	926	103.6	6.23	P40482;YIL109C
UBA1	Ubiquitin-activating enzyme E1 1 OS=Saccharomyces cerevisiae (strain ATCC 204508 / S288c) GN=UBA1 PE=1 SV=2 - [UBA1_YEAST]	0.0107	1	1	1	2	1	1	1	1	0.0107	0.0107	0	23.64	1024	114.2	5.11	P22515;YKL210W
DRS1	ATP-dependent RNA helicase DRS1 OS=Saccharomyces cerevisiae (strain ATCC 204508 / S288c) GN=DRS1 PE=1 SV=2 - [DRS1_YEAST]	0.0106	1	1	1	2	1	1	1	1	0.0106	0.0106	0	26.37	752	84.8	5.74	P32892;YLL008W
FKH2	Fork head protein homolog 2 OS=Saccharomyces cerevisiae (strain ATCC 204508 / S288c) GN=FKH2 PE=1 SV=1 - [FKH2_YEAST]	0.0104	1	1	1	2	1	1	1	1	0.0104	0.0104	0	41.58	862	94.3	9.31	P41813;YNL068C
ARG5,6	Protein ARG5,6, mitochondrial OS=Saccharomyces cerevisiae (strain ATCC 204508 / S288c) GN=ARG5,6 PE=1 SV=1 - [ARG56_YEAST]	0.0104	1	1	1	1	1		1		0.0104		0		863	94.8	8.27	Q01217
MSM1	MSM1 SGDID:S000003403, Chr VII from 842551-840824, reverse complement, Verified ORF, Mitochondrial methionyl-tRNA synthetase (MetRS), functions as a monomer in mitochondrial protein synthesis; functions similarly to cytoplasmic MetRS although the cytoplasmic form contains a zinc-binding domain not found in Msm1p"	0.0104	1	1	1	1		1		1		0.0104		20.81	575	66.7	8.76	REV_YGR171C
MET1	Uroporphyrinogen-III C-methyltransferase OS=Saccharomyces cerevisiae (strain ATCC 204508 / S288c) GN=MET1 PE=1 SV=1 - [SUMT_YEAST]	0.0101	1	1	1	1	1		1		0.0101		0		593	66.1	6.57	P36150
SGD1	Suppressor of glycerol defect protein 1 OS=Saccharomyces cerevisiae (strain ATCC 204508 / S288c) GN=SGD1 PE=1 SV=1 - [SGD1_YEAST]	0.01	1	1	1	2	1	1	1	1	0.01	0.01	0	21.03	899	102.8	5.99	Q06132;YLR336C
SCH9	Serine/threonine-protein kinase SCH9 OS=Saccharomyces cerevisiae (strain ATCC 204508 / S288c) GN=SCH9 PE=1 SV=3 - [SCH9_YEAST]	0.0097	1	1	1	2	1	1	1	1	0.0097	0.0097	1.9	42.94	824	91.8	6.1	P11792;YHR205W
YHR219W	Putative uncharacterized protein YHR219W OS=Saccharomyces cerevisiae (strain ATCC 204508 / S288c) GN=YHR219W PE=4 SV=1 - [YH19_YEAST]	0.0096	15	1	1	2	1	1	1	1	0.0096	0.0096	0	37.1	624	70.1	6.37	P38900;YHR219W
ROM2	RHO1 GDP-GTP exchange protein 2 OS=Saccharomyces cerevisiae (strain ATCC 204508 / S288c) GN=ROM2 PE=1 SV=1 - [ROM2_YEAST]	0.0096	1	1	1	1	1		1		0.0096		0		1356	152.5	9.2	P51862
IST2	Increased sodium tolerance protein 2 OS=Saccharomyces cerevisiae (strain ATCC 204508 / S288c) GN=IST2 PE=1 SV=2 - [IST2_YEAST]	0.0095	1	1	1	2	1	1	1	1	0.0095	0.0095	0	28.06	946	105.8	8.98	P38250;YBR086C
VPH1	V-type proton ATPase subunit a, vacuolar isoform OS=Saccharomyces cerevisiae (strain ATCC 204508 / S288c) GN=VPH1 PE=1 SV=3 - [VPH1_YEAST]	0.0095	1	1	1	1	1		1		0.0095		0		840	95.5	5.48	P32563
SLA2	Protein SLA2 OS=Saccharomyces cerevisiae (strain ATCC 204508 / S288c) GN=SLA2 PE=1 SV=5 - [SLA2_YEAST]	0.0093	1	1	1	2	1	1	1	1	0.0093	0.0093	0	29.37	968	108.8	5.44	P33338;YNL243W
BOI1	Protein BOB1 OS=Saccharomyces cerevisiae (strain ATCC 204508 / S288c) GN=BOI1 PE=1 SV=1 - [BOB1_YEAST]	0.0092	1	1	1	1	1		1		0.0092		0		980	109.2	9.1	P38041
TRA1	Transcription-associated protein 1 OS=Saccharomyces cerevisiae (strain ATCC 204508 / S288c) GN=TRA1 PE=1 SV=1 - [TRA1_YEAST]	0.0088	1	3	3	5	3	2	3	2	0.0088	0.0059	0	29.11	3744	432.9	6.55	P38811;YHR099W
RET1	DNA-directed RNA polymerase III subunit RPC2 OS=Saccharomyces cerevisiae (strain ATCC 204508 / S288c) GN=RET1 PE=1 SV=2 - [RPC2_YEAST]	0.0087	1	1	1	1	1		1		0.0087		0		1149	129.4	8.18	P22276
SEN1	Helicase SEN1 OS=Saccharomyces cerevisiae (strain ATCC 204508 / S288c) GN=SEN1 PE=1 SV=2 - [SEN1_YEAST]	0.0085	1	2	2	3	2	1	2	1	0.0085	0.0054	0	27.1	2231	252.3	8.59	Q00416;YLR430W
ENP2	Ribosome biogenesis protein ENP2 OS=Saccharomyces cerevisiae (strain ATCC 204508 / S288c) GN=ENP2 PE=1 SV=2 - [NOL10_YEAST]	0.0085	1	1	1	2	1	1	1	1	0.0085	0.0085	0	30.37	707	81.7	6.6	P48234;YGR145W
TPS3	Trehalose synthase complex regulatory subunit TPS3 OS=Saccharomyces cerevisiae (strain ATCC 204508 / S288c) GN=TPS3 PE=1 SV=3 - [TPS3_YEAST]	0.0085	1	1	1	1	1		1		0.0085		0		1054	118.8	6.37	P38426
ISW2	ISWI chromatin-remodeling complex ATPase ISW2 OS=Saccharomyces cerevisiae (strain ATCC 204508 / S288c) GN=ISW2 PE=1 SV=1 - [ISW2_YEAST]	0.008	1	1	1	1	1		1		0.008		0		1120	130.2	6.64	Q08773
SIN3	Transcriptional regulatory protein SIN3 OS=Saccharomyces cerevisiae (strain ATCC 204508 / S288c) GN=SIN3 PE=1 SV=2 - [SIN3_YEAST]	0.0078	1	1	1	2	1	1	1	1	0.0078	0.0078	1.76	28.22	1536	174.7	5.62	P22579;YOL004W
USO1	Intracellular protein transport protein USO1 OS=Saccharomyces cerevisiae (strain ATCC 204508 / S288c) GN=USO1 PE=1 SV=2 - [USO1_YEAST]	0.0078	1	1	1	1	1		1		0.0078		0		1790	206.3	4.94	P25386
GAL11	GAL11 SGDID:S000005411, Chr XV from 234940-238185, Verified ORF, Subunit of the RNA polymerase II mediator complex; associates with core polymerase subunits to form the RNA polymerase II holoenzyme; affects transcription by acting as target of activators and repressors"	0.0074	1	1	1	1		1		1		0.0074		24.25	1081	120.2	9.8	REV_YOL051W
SPT6	Transcription elongation factor SPT6 OS=Saccharomyces cerevisiae (strain ATCC 204508 / S288c) GN=SPT6 PE=1 SV=1 - [SPT6_YEAST]	0.0069	1	1	1	1	1		1		0.0069		0		1451	168.2	5.01	P23615
CHD1	Chromo domain-containing protein 1 OS=Saccharomyces cerevisiae (strain ATCC 204508 / S288c) GN=CHD1 PE=1 SV=1 - [CHD1_YEAST]	0.0068	1	1	1	2	1	1	1	1	0.0068	0.0068	0	22.94	1468	168.1	6.51	P32657;YER164W
ESC1	Silent chromatin protein ESC1 OS=Saccharomyces cerevisiae (strain ATCC 204508 / S288c) GN=ESC1 PE=1 SV=1 - [ESC1_YEAST]	0.0066	1	1	1	2	1	1	1	1	0.0066	0.0066	0	29.76	1658	187	4.5	Q03661;YMR219W
RRP12	Ribosomal RNA-processing protein 12 OS=Saccharomyces cerevisiae (strain ATCC 204508 / S288c) GN=RRP12 PE=1 SV=1 - [RRP12_YEAST]	0.0057	1	1	1	2	1	1	1	1	0.0057	0.0057	1.86	28.73	1228	137.4	7.02	Q12754;YPL012W
ARO1	Pentafunctional AROM polypeptide OS=Saccharomyces cerevisiae (strain ATCC 204508 / S288c) GN=ARO1 PE=1 SV=1 - [ARO1_YEAST]	0.0057	1	1	1	1	1		1		0.0057		0		1588	174.6	6.28	P08566
YLR419W	Putative ATP-dependent RNA helicase YLR419W OS=Saccharomyces cerevisiae (strain ATCC 204508 / S288c) GN=YLR419W PE=1 SV=1 - [YL419_YEAST]	0.0056	1	1	1	1	1		1		0.0056		0		1435	162.9	9.1	Q06698
ECM16	Probable ATP-dependent RNA helicase DHR1 OS=Saccharomyces cerevisiae (strain ATCC 204508 / S288c) GN=ECM16 PE=1 SV=1 - [DHR1_YEAST]	0.0055	1	1	1	1	1		1		0.0055		0		1267	144.9	6.34	Q04217
INO80	Putative DNA helicase INO80 OS=Saccharomyces cerevisiae (strain ATCC 204508 / S288c) GN=INO80 PE=1 SV=1 - [INO80_YEAST]	0.0054	1	1	1	2	1	1	1	1	0.0054	0.0054	1.62	49.94	1489	171.3	5.74	P53115;YGL150C
GLT1	Glutamate synthase [NADH] OS=Saccharomyces cerevisiae (strain ATCC 204508 / S288c) GN=GLT1 PE=1 SV=2 - [GLT1_YEAST]	0.0051	1	1	1	2	1	1	1	1	0.0051	0.0051	2.14	43.58	2145	238	6.58	Q12680;YDL171C
CDC25	CDC25 SGDID:S000004301, Chr XII from 756993-752224, reverse complement, Verified ORF, Membrane bound guanine nucleotide exchange factor (GEF or GDP-release factor); indirectly regulates adenylate cyclase through activation of Ras1p and Ras2p by stimulating the exchange of GDP for GTP; required for progression through G1"	0.005	1	1	1	1		1		1		0.005		25.14	1589	179	7.11	YLR310C
BRR2	Pre-mRNA-splicing helicase BRR2 OS=Saccharomyces cerevisiae (strain ATCC 204508 / S288c) GN=BRR2 PE=1 SV=2 - [BRR2_YEAST]	0.0046	1	1	1	2	1	1	1	1	0.0046	0.0046	0	16.77	2163	246	5.5	P32639;YER172C
SLH1	Antiviral helicase SLH1 OS=Saccharomyces cerevisiae (strain ATCC 204508 / S288c) GN=SLH1 PE=1 SV=2 - [SLH1_YEAST]	0.0046	1	1	1	2	1	1	1	1	0.0046	0.0046	0	25.55	1967	224.7	6.61	P53327;YGR271W
MDN1	Midasin OS=Saccharomyces cerevisiae (strain ATCC 204508 / S288c) GN=MDN1 PE=1 SV=1 - [MDN1_YEAST]	0.0039	1	2	2	4	2	2	2	2	0.0039	0.0039	0	15.23	4910	559	5.01	Q12019;YLR106C
UTP20	U3 small nucleolar RNA-associated protein 20 OS=Saccharomyces cerevisiae (strain ATCC 204508 / S288c) GN=UTP20 PE=1 SV=3 - [UTP20_YEAST]	0.0028	1	1	1	1	1		1		0.0028		0		2493	287.4	7.03	P35194
