# Supplementary material for: The Replisome-Coupled E3 Ubiquitin Ligase Rtt101Mms22 Counteracts Mrc1 Function to Tolerate Genotoxic Stress
Source: PLoS Genet. 2016 Feb 5;12(2):e1005843. doi: 10.1371/journal.pgen.1005843 (PMC4743919; doi:10.1371/journal.pgen.1005843)
Supplement: S3 Table — (XLSX) [file pgen.1005843.s014.xlsx]

## Sheet: Sheet1
	Table S3	Plasmids
	Plasmid	Gene	Selection	Figure
	pGR383	PA-Mms22-URA	URA	Fig. 2A, 2C, 3B, 3C, 3D
	pBL372	Mrc1-AQ	HIS	Fig. 4B
	pBL377	Mrc1	LEU	Fig. 4C
	pBL380	Mrc1_1-971	LEU	Fig. 4C
	yBR54	Mrc1_FL	HIS	Fig. 4E, 4F
	yBR58	Mrc1_1-1003	HIS	Fig. 4E
	yBR57	Mrc1_1-1025	HIS	Fig. 4E
	yBR56	Mrc1_1-1048	HIS	Fig. 4E
	yBR55	Mrc1_1-1078	HIS	Fig. 4E, 4F
	YCpHR	homologous recombination reporter plasmid	LEU/URA	Fig. 5A
		Suplementary figures
	pGR82	Rtt101	HIS	S2 Fig.
	pGR83	Rtt101-K791R	HIS	S2 Fig.
