# Supplementary material for: The Replisome-Coupled E3 Ubiquitin Ligase Rtt101Mms22 Counteracts Mrc1 Function to Tolerate Genotoxic Stress
Source: PLoS Genet. 2016 Feb 5;12(2):e1005843. doi: 10.1371/journal.pgen.1005843 (PMC4743919; doi:10.1371/journal.pgen.1005843)
Supplement: S4 Table — (XLSX) [file pgen.1005843.s015.xlsx]

## Sheet: Sheet1
	Table S2	Strains
	All strains used for the SGA screen were obtained from the non-essential subset of the heterozygous diploid Yeast ORF collection (S288C) and crossed to yMD1306 (rtt101::nat) which was produced by PCR-knockout of RTT101 in the SGA query strain Y7092 (C. Boone, http://sites.utoronto.ca/boonelab/sga_technology/index.shtml#sgastrainkit)
	Name	Genotype	Bg	origin
	yMD1306	rtt101::nat can1::STE2pr-SpHis5	S288C	This study
	yMD1458	WT	S288C	This study
	yMD1459	rtt101::nat	S288C	This study
	yMD1460	mrc1::kan	S288C	This study
	yMD1461	mrc1::kan; rtt101::nat	S288C	This study
	yMD1385	WT	S288C	This study
	yMD1386	rtt101::nat	S288C	This study
	yMD1387	pol32::kan	S288C	This study
	yMD1388	pol32::kan; rtt101::nat	S288C	This study
	yMD1421	WT	S288C	This study
	yMD1422	rtt101::nat	S288C	This study
	yMD1423	dpb4::kan	S288C	This study
	yMD1424	dpb4::kan; rtt101::nat	S288C	This study
	yVK278	WT	S288C	This study
	yVK279	mms1::nat	S288C	This study
	yVK280	mrc1::kan	S288C	This study
	yVK281	mms1::nat mrc1::kan	S288C	This study
	yVK264	WT	S288C	This study
	yVK265	mms1::Nat	S288C	This study
	yVK266	pol32::Kan	S288C	This study
	yVK267	mms1::Nat pol32::Kan	S288C	This study
	yVK268	WT	S288C	This study
	yVK269	mms1::Nat	S288C	This study
	yVK270	dpb4::Kan	S288C	This study
	yVK271	mms1::Nat dpb4::Kan	S288C	This study
	yMD1478	WT	S288C	This study
	yMD1479	mms22::nat	S288C	This study
	yMD1480	mrc1::kan	S288C	This study
	yMD1481	mrc1::kan; mms22::nat	S288C	This study
	yMD1470	WT	S288C	This study
	yMD1471	mms22::nat	S288C	This study
	yMD1472	dpb4::kan	S288C	This study
	yMD1473	dpb4::kan; mms22::nat	S288C	This study
	yVK284	WT	S288C	This study
	yVK285	rtt101::nat	S288C	This study
	yVK286	rtt101::nat mrc1::hyg	S288C	This study
	yVK287	rtt101::nat dpb4::kan	S288C	This study
	yVK288	rtt101::nat mrc1::hyg dpb4::kan	S288C	This study
	yVK289	mrc1::hyg	S288C	This study
	yVK290	dpb4::kan	S288C	This study
	yVK291	mrc1::hyg dpb4::kan	S288C	This study
	yVK292	WT	S288C	This study
	yVK293	mms22::nat	S288C	This study
	yVK294	mms22::nat mrc1::hyg	S288C	This study
	yVK295	mms22::nat dpb4::kan	S288C	This study
	yVK296	mms22::nat mrc1::hyg dpb4::kan	S288C	This study
	yVK297	mrc1::hyg	S288C	This study
	yVK298	dpb4::kan	S288C	This study
	yVK299	mrc1::hyg dpb4::kan	S288C	This study
	yRB5	WT	S288C	Euroscarf
	yBR117	WT	W303	This study
	yRB119	pep4::ADE2	W303	This study
	yRB139	9mycCBP-Rtt101::HIS pep4::ADE2	W303	This study
	yRB97	Rtt101::CBP9Myc-Rtt101-HIS, Sld5::TAP-Sld5-Kan pep4::ADE	W303	This study
	yRB123	ctf4::kan	S288C	This study
	yRB138	rtt101::NAT	S288C	This study
	yRB178	mms22::NAT	S288C	This study
	yRB157	ctf4::kan rtt101::NAT	S288C	This study
	yRB133	ctf4::kan mms22::NAT	S288C	This study
	yRB328	ctf4::kan pep4::ADE	W303	This study
	yCW552	Ctf4-∆NT-9myc (K.l.TRP1; kanMX) pep4::ADE	W303	This study
	yRB190	rtt101::kan	W303	Labib lab
	yRB187	mms22::kan	W303	Labib lab
	yVK422	WT	S288C	This study
	yVK423	ctf4::kan	S288C	This study
	yVK424	rtt101::hyg	S288C	This study
	yVK425	mms22::hyg	S288C	This study
	yVK426	rtt101::hyg ctf4::kan	S288C	This study
	yVK427	mms22::hyg ctf4::kan	S288C	This study
	yVK242	WT	S288C	This study
	yVK244	rtt101::nat	S288C	This study
	yVK246	rtt101::nat csm3::hyg	S288C	This study
	yVK248	rtt101::nat tof1::kan	S288C	This study
	yVK250	rtt101::nat tof1::kan csm3::hyg	S288C	This study
	yVK252	csm3::hyg	S288C	This study
	yVK254	tof1::kan	S288C	This study
	yVK256	tof1::kan csm3::hyg	S288C	This study
	W303-1a	WT	W303	This study
	YPZ604	dbf4-4A (HIS3) sld3-37A-10HIS-13MYC (kanMX)	W303	Zegerman lab
	YTM96	rtt101∆::kanMX	W303	This study
	YMM455	rtt101∆::kanMX dbf4-4A (HIS3) sld3-37A-10HIS-13MYC (kanMX)	W303	This study
	YBH213	mrc1∆::K.l.TRP1	W303	This study
	YMM462	mrc1∆::K.l.TRP1 rtt101∆::kanMX	W303	This study
	yVK317	rtt101::hyg mrc1::kan bar1::nat	S288C	This study
	yVK321	mms22::hyg mrc1::kan bar1::nat	S288C	This study
	yVK396	bar1::kan sml1::kan mrc1::nat rad9::hyg	S288C	This study
	yVK69	bar1::HIS3	S288C	This study
	yVK70	rtt101::nat bar1::HIS3	S288C	This study
	yVK71	rtt101::nat mrc1::kan bar1::HIS3	S288C	This study
	yVK72	mrc1::kan bar1::HIS3	S288C	This study
	yVK78	bar1::HIS3	S288C	This study
	yVK79	bar1::HIS3 mms22::nat	S288C	This study
	yVK80	bar1::HIS3 mms22::nat mrc1::kan	S288C	This study
	yVK91	RTT101/rtt101::hyg MRC1/mrc1::kan RAD52/rad52::nat	S288C	This study
	yVK110	WT	S288C	This study
	yVK111	mrc1::kan	S288C	This study
	yVK112	mms22::hyg	S288C	This study
	yVK113	mrc1::kan mms22::hyg	S288C	This study
	yVK114	rad52::nat	S288C	This study
	yVK115	mms22::hyg rad52::nat	S288C	This study
	yVK116	mms22::hyg mrc1::kan rad52::nat	S288C	This study
	yVK300	bar1::HIS3 Rad52-mCherry-NAT	S288C	This study
	yVK303	bar1::HIS3 Rad52-mCherry-NAT rtt101::hyg	S288C	This study
	yVK304	bar1::HIS3 Rad52-mCherry-NAT rtt101::hyg mrc1::kan	S288C	This study
	yVK306	bar1::HIS3 Rad52-mCherry-NAT mms22::hyg	S288C	This study
	yVK308	bar1::HIS3 Rad52-mCherry-NAT mms22::hyg mrc1::kan	S288C	This study
	yVK168	dia2::hyg bar1::HIS3 Nat-GAL1-3HA-MRC1	S288C	This study
	yVK174	bar1::HIS3 Nat-GAL1-3HA-MRC1	S288C	This study
	yVK175	rtt101::kan bar1::HIS3 Nat-GAL1-3HA-MRC1	S288C	This study
	yVK406	WT	S288C	This study
	yVK407	rtt101::nat	S288C	This study
	yVK408	dia2::hyg	S288C	This study
	yVK409	mrc1::kan	S288C	This study
	yVK410	rtt101::nat dia2::hyg	S288C	This study
	yVK411	rtt101::nat dia2::hyg mrc1::kan	S288C	This study
	yVK412	dia2::hyg mrc1::kan	S288C	This study
	yVK413	rtt101::nat mrc1::kan	S288C	This study
	yVK414	WT	S288C	This study
	yVK415	mms22::nat	S288C	This study
	yVK416	dia2::hyg	S288C	This study
	yVK417	mrc1::kan	S288C	This study
	yVK418	mms22::nat dia2::hyg	S288C	This study
	yVK419	mms22::nat dia2::hyg mrc1::kan	S288C	This study
	yVK420	dia2::hyg mrc1::kan	S288C	This study
	yVK421	mms22::nat mrc1::kan	S288C	This study
	yMD1363	mrc1::kan	S288C	This study
	yVK167	DIA2/dia2::hyg RTT101/rtt101::kan BAR1/bar1::HIS3 MRC1/Nat-GAL1-3HA-MRC1	S288C	This study
	yVK447	WT	S288C	This study
	yVK448	mms22::kan	S288C	This study
	yVK449	mms22::kan Nat-GAL1-3HA-MRC1	S288C	This study
	yVK450	dia2::hyg	S288C	This study
	yVK451	dia2::hyg Nat-GAL1-3HA-MRC1	S288C	This study
	yVK452	mms22::kan dia2::hyg	S288C	This study
	yVK453	mms22::kan dia2::hyg Nat-GAL1-3HA-MRC1	S288C	This study
	yVK428	WT	S288C	This study
	yVK429	rtt101::kan	S288C	This study
	yVK430	rtt101::kan mrc1::hyg	S288C	This study
	yVK431	rtt101::kan mcm6 IL973AA::LEU2	S288C	This study
	yVK432	rtt101::kan mrc1::hyg mcm6 IL973AA::LEU2	S288C	This study
	yVK433	mrc1::hyg mcm6 IL973AA::LEU2	S288C	This study
	yVK434	mrc1::hyg	S288C	This study
	yVK435	mcm6 IL973AA::LEU2	S288C	This study
	yVK436	WT	S288C	This study
	yVK437	mms22::nat	S288C	This study
	yVK438	mms22::nat mrc1::hyg	S288C	This study
	yVK439	mms22::nat mcm6 IL973AA::LEU2	S288C	This study
	yVK440	mms22::nat mrc1::hyg mcm6 IL973AA::LEU2	S288C	This study
	yVK441	mrc1::hyg mcm6 IL973AA::LEU2	S288C	This study
	yVK442	mrc1::hyg	S288C	This study
	yVK443	mcm6 IL973AA::LEU2	S288C	This study
	yVK208	WT	S288C	This study
	yVK209	mms1::hyg	S288C	This study
	yVK210	mcm6 IL973AA::LEU2 mms1::hyg	S288C	This study
	yVK211	mcm6 IL973AA::LEU2	S288C	This study
		Suplementary figures
	yMD1636	rad52::kan	S288C	This study
	yMD1637	rad52::kan mrc1::NAT	S288C	This study
	yMD1600	ubc13::kan	S288C	This study
	yMD1601	ubc13::kan mrc1::NAT	S288C	This study
	yVK398	WT	S288C	This study
	yVK399	mrc1::kan	S288C	This study
	yVK400	tof1::HIS3	S288C	This study
	yVK401	csm3::hyg	S288C	This study
	yVK402	mms22::nat	S288C	This study
	yVK403	mms22::nat mrc1::kan	S288C	This study
	yVK404	mms22::nat tof1::HIS3	S288C	This study
	yVK405	mms22::nat csm3::hyg	S288C	This study
	yCW574	sgs1::kan	W303	This study
	yCW575	sgs1::kan mms22::kan	W303	This study
	yVK138	WT	S288C	This study
	yVK139	mrc1::kan	S288C	This study
	yVK140	mms1::hyg	S288C	This study
	yVK141	mms1::hyg mrc1::kan	S288C	This study
	yVK142	rad52::nat	S288C	This study
	yVK143	mms1::hyg rad52::nat	S288C	This study
	yVK144	mms1::hyg mrc1::kan rad52::nat	S288C	This study
	yVK160	bar1::HIS3 Mrc1-9Myc-Kan Pol2-3HA-HYG	S288C	This study
	yVK161	rtt101::nat bar1::HIS3 Mrc1-9Myc-Kan Pol2-3HA-HYG	S288C	This study
	yRS224	bar1::HIS3 mms22::nat Mrc1-9myc-Kan Pol2-3HA-Hyg	S288C	This study
	yVK445	mms22::kan bar1::HIS3 Nat-GAL1-3HA-MRC1	S288C	This study
	yRB340	3HA-Mrc1::Leu mrc1::His	W303	This study
	yRB344	3HA-Mrc1::Leu mrc1::His rtt101::kan	W303	This study
	yRB346	3HA-Mrc1::Leu mrc1::His mms22::kan	W303	This study
	yRB189	ctf4::kan	W303	Labib Lab
	yCW523	mrc1::Trp	W303	This study
